# Supplementary material for: Comparative analysis of the NLR gene family in the genomes of garden asparagus (Asparagus officinalis) and its wild relatives
Source: Front Plant Sci. 2025 Sep 25;16:1681919. doi: 10.3389/fpls.2025.1681919 (PMC12507765; doi:10.3389/fpls.2025.1681919)
Supplement: Supplementary file 2 [file DataSheet2.fasta]

>aoy_rna-Aof28615.1
MDPAASYGIACVVDPVKALYNAAFGYVVYCRENVESLTQEARELGSKMEDMTKDLADADR
LGKSPRSGAKLWLQRVKEVQDAAKEMESAFSGMYRCVGCTPNVVFRYRVGKRATKLLNDA
RELKDRNFEEIATTPAPCRFVERPVGSMIGRTAELNSLQQLSSDDDVSIIGIHGMGGVGK
TMLLKNFFNHFHLRDEYHMIYVNMNGCHTVEDAQKAIARDLGLVWIDDENQDARSRRIFS
YLRNKAFVLILDDVWESVDLHRVGIPTATKRTKSKIVLATRIEDVCDSMDAEKVHVECLG
WDDSWSLFVEKAGNKLIGTHSTIRRHAETLVKKCGGLPLALITVGRAMATKKTPQSWKNA
ITQMDVSPQEILGMEKEVLSSLKSSYDNLADDATRTCLLYCLLFPENTAIYKESVIDYGI
GEGVIDDKFFDADEIYDKGHDVIDVLKSASLLERVDEDVDFVKMHPMVRVLAFWIACDCG
QEEKRWLVRTKRGLKVAPEGVKWHGAERVSLADNSITALPEVPECPCLLTLLLHHNRELG
KIYDGFLSCMRNLRVLDVSHTSIQEIPAEIGELVELRYLDLYNTQITQLPREVGNLVNLR
FLLLSNTFRLKKIPKGLIAKLTELRVLRMYHSYSSWKVVKEEDQEEEEEDGVDIQELYRL
KRLNTLGISINTLLALQKLAGFFRLANSTRYLEINFSQGLKTFSTANLGSEFKSIKDLRF
ADCSDLEDVEIDGAASDPSDGWSNVPTLMELYLVRLPKARIIWKSGCLENLIYLQIGDCP
QMKHLIQCEEEEEEEAGEGDHEIDVLPKLQQLDIYCLPQLKNLSCSTKLSLAFPSLDIID
IVQCPMLKRLPWNAEKLTLIKGGKSWWERLEWPDEKTKSKFNSIFKPYP
>aoy_rna-Aof28500.5
MSTRRVRKTKGKIPKKKISVEKLGQLLIQETKFLSEIGGEIEWLRTELRWMESFLKDADA
KRRKGDERVKNWVREVRDVAYQAEDVVDLFFLQNDSKQGAIAEFFRSYICFLSDLVGLHE
LGVEISQIKSKVLRICESRDAYGIVSLSESREQSSYSAVDAMLQVRRQSSPHLDDDMVVV
GFDTYKQFILELLLDTNIARRCVISIVGMGGLGKTTLATMVYNSSEVEAHFSICAWITVS
QDYRVSELLKNIMKRVMGTVFTGEHYERLENLEEDELKSKLYNFLKQTRYLIVLDDIWAQ
EAWEQIKAAFPNAKNGSRVLLTTRLMDVARSADPRVPPYELPFLTHEQSWELFLKKAFPS
DQDFTPSCPKELEELGHEIVKRCGGLPLAVVVLGGLLSRKEPAFNTWLEVAENVDWESTR
DGQQCLQILALSYSHLPDHYLKSCFLYLGCFPEDYQMKASELIRLWIAEGFIPQSGRQTL
EETAKGYMEELVQRCMVQVVDRSAATRKVKHLRIHDLVRDVCITEAKEDGFFRIFRNYVG
TAEHDVAASRRLVIFDKALSGDFHYSVCRARTVLAFNSKSINAMILTNILLGFKLLRVIH
LNCPPEVEFHKLKLPNEISSLIHLRYITLRTRRLWYLPSSIGNLCNLQTLNVRETSICTL
PKTIYKIQTLRHVYTADAGVCSSSIGNLASLQTLKVVKAGSWIQNSLAKLSSLRKLAISE
ISIDVITTLSDSLPKLNHLTSLNLRTHQSIPASPLFTSLPSYQHLCKLTLEGSWTGICKL
PQNLISLSLLCCKLDKDAIAALERLPSLSFLNLDSCELAQDEMVFSAGGFPRLQILLVNH
LDALRYWRIESGAMSDLTDLRIKNCIKLMKLPDGLEHLSLKNLVMKGFQPNIMRRLSSMG
PDWHKVEHIPSLMIDPTTGE
>aoy_rna-Aof06564.1
MSSTYPKAAGINVLMGFGYLKMVFGHLQDEEVGMVGIWGMGGVGKTTLLQKINNHPVVAS
AGFDYVILLVVSQDLDLDRLQKETAKRLGLTLEEGTSSTLDSRAQELHRYLSNKSFLLLD
MNVIDDFGDPTESYNKGYDILQILKRACLLEENKGFFVGLVKMHDVIRGMALWIISECKK
EWRGDQVLKDTRKKPAIIWLDVPKRRVLEGEICDDNSC
>aoy_rna-Aof27700.3
MAEGDSFRSIFVDTNFDTHLAVAFSPDDTVADLKVSGIMALSCLSQCGTNVTSELGKDIV
NYLFIHLKSSFGYLVHYKEKVNNLQQTFEDLRSVKNDIQRRTKAAEKNGEVVDDVVTSWL
RKVSELEQAVNTMLAEIRENKRSFRRFYPNLISRYKLGKEATKRKLDAEKLQEKGNFATV
SQLPPPPSIESMPAGDFMAFSSTIEAMNNVLKAMRDENQQLIGIYGMGGVGKTTLMEELG
RQFSISKEFGTVIKVVVSQNPNIDQIRREIAEELGMRLFGEGESAARKLADRLKKETKIV
IMMDDIWSRLELRVIGIPIGDEHRGCKILFTTRTLQACQLMESHASILVDVLTREDSWTL
FKSKVGDICRSPDIENVARKVADECGGLPLAIVVVGRALRGCSEKSVWESGLMQLKRSIP
DELLNVEEQLFKSLELSYNYIKNEEMKLLFLFCCLFREDYEITEDELTRYVAGEGFLKDV
YSLDEARGKIHLLVHDLIASCLLLKTERERSVKMHDVVRDVAVYIASKGDDCFFVKAGLG
MRYWPESKTLEMCKRISLMNNDLLELPDQPNCPKLLTLLLNSNPSLKSISSSFFQGMASL
AVLDLSDTNIELLPSSLALLTNLGSLRLDRCRRLTDLSLIGELRKLKILGLQKCQVDNLP
EEIGTLADLKLLDISYSTSLALVKGLSRLEELFMIGYNIRESLFLHIGYLERLAYIQMYI
SDVRYFSQDVEALDGWKSLKKFMIYCEYDWYSLATIHQKNLFLKNVDRAGNWTKILLTEA
EDLILDSCNCDRGDFVNVKKLRLVNCGTIENLLDTSKPEFSPNAFENLEHLNLANLESLK
TICQREIPSLSFKKMRVLEIIRCKNVVCIMPYSLLQRCHYVLQVVSVNSCTEVIEIFNSE
GFTQGIPILPKLERLQLTSLQNLIRLFSGNVPNGSLRKLSSLQVSGSNKLQFLLPQITGA
FVNLKELEVGSCASLEYLLLSSLAIELKNLERLTVKKNYAMEVIIEGEDGVVVNKSLFPR
LKEVVLVDLPTLGRFYRGEIAGRCFDWPLVEFVRLELCPNMKMFPIGSKSAPKLKKIHMG
DDDDVEWFKAMEWEDASILSRFEISCKTGP
>aoy_rna-Aof11385.1
MAMVLDALAETIVSKLAEVVDEKVATVLGVKDEIKRLQQRMERIKRVLHDAERKRIQSES
VAGWVRELKDVMYDADDIIDRCRHKGRKLLDGQPSTSSDSSTVCCSCPRFFSCLTSIRFR
HEIGDKIKKLNERLDKIFKDMLALKLVESEPDTQVTTVDTRQTSPVIDMSAIVGRGIERA
TDDLVERIVKKDGRKPQVFAITGMGGIGKTTLAKNIFNHTRVKSEFPTKIWVCISQKFSE
TSLLKEIIRGAGGVHGDLQTKAELEPLVKDAVSGQTFILVLDDVWRADVWDGLLRNPLQS
GAVGSRVLVTTRHRNVAMEMGAVHIHPVEQLPPESGWELLCKSSNVTGEEEEMQSLRDVG
AQIVEKCDGLPLAIKSIAGVLKTKGRNPREWEKVLRKDAWSMDKLPEDLSRALYLSYEDL
PSNLKQCFLYCSLLPEDYVFGRAELVRYWAAEGFAETQEETFLEPADECFEELLRRHLIY
KEERAYQRYKMHDLLRSLAQFLSRDESFCGEAQKLTTVSATTKLRRLTLTDDEGGLPPIP
QPLLSQRSLRTLLIRGPSSQPLLSQRSLRTLFVGFPLLQVLSLRNSGIENIPDAVGNLIH
LRLLDLSYTRISSLPESIRNLTNLQVLDLAYCESLRSLPKGITRLCNLRIIEVEATNLSF
VPSGMGRLERLNHFNGLVVGGEQGCSLEDLSPLERLRVLEIRNLNEAVVPQKGRRVLRNK
LHLKELGLQCTIPGEDPEIRRIQDVFEELAPPPCLEELGIGGYFGLQFPSWMMSPSLGSL
LPRLTSLDLYDCGNVVQLPPLGLLPELRRLVIGNAEAIVSFGSEAYGSGSTQALFPKLES
FQLRGMPKLQEWSFCREEEITVFPNLVELNVEDCPRLKSLPGGLKGSPLEELRITDCQGL
ERISHLPAH
>aoy_rna-Aof22120.1
MADLAVDLAKPVLERVRDGIIDHVSYSLFVGDRVGALKSQIEILKAKRRDVEDKIKVDEP
AGMVATMEAERWLKSAAQLEKEAESIINEYRNRSCVLCCNFSINLWSNHSISMKAIDSRT
KVVDELSSLTNVQITKYPPPPVGQLVSTGSTLGAETGSEIEAKVEVALGFLRNSAEGMLG
IWGMGGVGKTTVLNHVNNVLARDPSSGFHRVILVTASRECTVEKVQALMVKALKLPELGD
RKNNIFNFLSDKSFVILLDDLWERVDLDQVGVPHLGASGELKQKLILTTRSHQVCVEMHV
RHTIKVDCLGREKARRLFREKVGEEVINSHPLITSKLADEVADECGGLPIALITIARSMA
HKNHVSDWMNAIRDLRESKISAISRTDDPLPLLKISYDYLKYPSLQECLLLCALWPEDAD
IPIVEIIECWMGHDLIGKFDTVGEAYENGRKIIDSLVKASLLERNVDPFVTGSVRLHDLI
RDMALWISRDNGANERRCVVLSGVGPAKALGDQKSWKGAHKVSLTHNFTTRLPSNIQGAH
NLNTLMLKGNRLGFKELEVVRNFHQLKYLDLSRNGLDHFPPAVCQLNKLEYLNLSKNLIA
SLPMELKELTMLKYLLLEANLISEVPSELFSSLRSLEVLKLDSARVGSQRLIVDNMDSLK
GRLKGLSINACSQTDLDKLGLLSVPIWDLRRRIAEEEGPASLQLLPRPNRPNDLTWSELD
SLAMVHFRSKIEELVIDQCDGSFPNKLFVGYLSNLKEVVWRGVDQNDVIPRLRAVSIWSC
DKLQHLSWLINLPLLEMLHVISCENLKQVITKEAEEEKERAGNKPAGVVTLYSLRVLRLF
GLPELETICDCTLHLPSLEGLEVTHCERLKKLPFDTPASCRKLKEIRAVKEWWDDTLKMD
DDMRTHLQYYCHLW
>aoy_rna-Aof31150.1
MTDFLMSLVTPVVEKLRDFLIGRVMLTIRVGDNVSALEHQVEILKQKRQDVEGTIKRDEP
AGRVATNEVKGWLQNAEELEKEAAAVSNKYKERNCRFPGGCSFNCWLSHSVSAEAVDVKT
KVEAELQRIEHIQRTEYPPPPCVQEVPTTALGSDTGSEIRSKVDKALNFLRNDNQAVLGI
WGMGGVGKTTVLQHINNALATVNDPSLRFHRVVFVTASRGCTVEKIQKQVVKELRLPEDG
DHGTNIFNFLNKRSFVVLLDDLWESLDLKQVGVPPLGAFGELKHKLILTTRHHQVCLDMG
ADRIETVSCLDADNGRRLFREKVGGEVINSHPLISDLADKIADECGGLPMALTATARAMA
GKSRPELWEKALNDLRASKMSTISGRKDDPLSLLKVSYDYLENPAWRECLLLCALWPEDF
EIPEDDIIECWMGHGLLGDFTNLKEAYYNGYEIVNSLHKASLLEYSEDEYLRGVVRLHDL
IRDMALWVASGEKGKKWVVLSGVGASEALRDKMLWREAHKVSLMKDGGLRSLPPDISTAP
NLVTLVLKDTNLQCEGLGSLKNFRNLKCLDLSSNDLQAFPVEICRLYKLEYLNLSDNIHI
LSLPGKLKDLRRLKYLLLRNTAISEAPRELLSSMDGLEVLLRNTAIFAAPRELFSSMDSL
EVLDLSSFHEIEQDSIINNNLDGLKGRLKGLGINACSRRDIDKLGELSVPITRLNRWIRK
FEMGPSLDLLPRRKHPRDPAWSSFMYLEVRGEFRVVSGGLFELESDQPVETLVVDESFGC
FPRHLTVVRHYDLEEIVWKGVKDGGAASLNMLASVAIHRCDKLKHLSWLLNLPLLAVLDV
RWCKRMEHVIWEEEEEAREMEHEHQAPSRLPPAIFPALRTLRLQTLPELKSICNDRAVSL
PRLEHLRVANCPSLKRLPFDTPASCSRLKKIEAGRGWWEDTLELDGGMRSHLQSRFVEIE
>aoy_rna-Aof31148.2
MDFLLSLVTPVVEKLRDFLIGGVMLTLRVGDNVSALENQVEILKQKRQDVEGTIERDEPA
GRVATNEVKGWLQNVEELEKEAATISNKYRERNCRVLGNCSFNCWLSHSISAEAVGAKAK
VEAELQRIEHIQRTEYPPPPRAHEVPTAALGSDTGSEIRSKVDKALNFLRNDNQAVLGIW
GMGGVGKTTVLQHINNALATANGASIGFHRVVFVTASRGCTVEKIQKQVAKELQLPEGGD
HGTNIFNFLNKRSFVVLLDDLWESLDLKQVGLPPLGAFGELKHKLILTTRDRQVCLDMGA
DPIESVSCLDADKARRLFREKVGEGVISSHPLISDLADKIADECGGLPMALIATARAMAG
KSRPELWGKALNDLRASKMISGRKDDPLSLLKVSYDYLQNPAWQECLLLCALWPEDFEIP
EDVIIECWMGHGLLGDFNNMEEAYANGYEIVDGLQKASLLEYSEDEYLRGVVRLHDLIRD
MALWVANGGKGKKWVVLSGVDGASDEALRDKMLWREAHKISLMYNLWLQRLPPDFSAPNL
VTLVIDYCCIGLVSYGLGSIQNFRNLTFLDLSSNVLGGIPVEICRLSKLEYLNLSANLSI
RSLPRELEDLKRLKYLLLSNTAISEAPRELFSSMDSLEVLDLSSSLKKISQGSIINNNLD
GLKGRLKGLGINACSWRDIDKLGELSVPITRLVRWITEHETGPSLDLLPRRKHPRDPTWS
NMIHLGVVGRVGLSGPESRQPVQALVVDKSDQPVVKTLVVDESDGCFPKRLAVGGLNHLE
EIVWKGVKDRGAASLNMLASVSIVNCHKLKHLSWLLNLPLLAVLDVRWCKRMEHVIRGEE
EEEAREMEHERQAPSQLIPPATFPSLRALRLLGLPSLRSICNDRAVSSLPRLERLLVIGC
PSLERLPFDTPASCSRLKKIEARRGWWEDTLELDGDMRSHLQSRFVESLY
>aoy_rna-Aof11827.1
MAAESFVMQLIESLGSALAGEVAKAVCSPIKREALLSSEVHSRMGSIKGEFELMRSYLRE
VDNRRDDSQLVEAWARILQDLVYKVEDIVDEYTYLVGDQQRRGFLAFLHRTSSYYKNIKS
WHSINSQLEEVNTRIINLASQKERYGIEDESTSSQAPETYRHHQDYSSYFLDEEEIVGFK
KYRDLLIGWLTEEKPQRTIISVWGMGGLGKTTLAMDIYKSREVRRHFKCKAWVVISSMYK
TVDLLRKIVKELFEENDEMLPQNIDGMSIKRLIETIRNFLLGERYLIVLDDVWDANAWFD
IDTALLDSKCGSRVILTTRIHNVAMLALETRVLELVPLSESDSWLLFCKKAFWKDGDRIC
PQEVEYWARKITERCRGLPLAIVTIGRVVSTREQKEVEWRKVYEGLKWEMIQDSMSAMVR
NVLSYSFKDLPHYMKNCFLYCSIFPEDHPIKRKRLIRLWVAEGLIRKVSERTMEVEAEVY
LDELVHRCLLQVSKRNYFGRVKLCRMHDVIRELTLSICQRANFCRVYVNEEDDSIGEARR
LSVQKGSGNLQSGNVSCTRSFFLFDTKKMSLLNSVSTSFRLLRVLDLEGVPIESIPKEVT
GLFNLHYLGLRKTQVRDLPKGMGRLQNLETLDLYDSSIERLPHGVTKLKKLRHLFVEKIR
DQTYAEIGSDPGVKSPKGIWNLTSLQTLQSTQADEEIVRNMRGMVQLRTLRITKVRAKHC
GDLCYSLLNMSHLENLDIAASNETEALQLEELEAIACRMQKLELRAPLENGVVPKWFKSL
TNLRHLGLSWSGLHEDPLASLASLPYLAVLGLYKAYDGQNLCFKAGGFKKLNMLMLGGST
NLDSVIIEEGAMPGLRELCLLRCSGMRLLPTGIEHLKALQEMYLLEMPEEFIEKFHRGSS
DNEDEDVLQKVKHIHTIKHVFQRDSRWVSEILSR
>aoy_rna-Aof04146.1
MVVVGDVIVTKIIEKLVDIGLEYAAGQYSARDTRMKDELERLKEAPSLHQSCCGDGRKRA
ARDRGRAQRMVDLIEYATQSRPEVRGLGALQEALKKLVSSGKFLLVLDDAWNDDNRSEWD
KLFAPLRSGHKGSKILLTTRIVTVAKMAASRDSCDYRKLESIGEKIAKRLGGLPLAAKTI
GALLNSKLDDDHWTRILQANNISDQAQERDGVMAVLMLSYHHLSMHLRPCFAYCSIFPQD
YFFRKDDLVFMWMALGLIQKSSQYPNETLEDTGRGYFDDLVKLGYFDKFVNLSFSEQHYY
GAGYNMHDLLHDLACKVSHDECFTFVGDMSIDQIPNTVRHLYFETDKPELLKDVGKRKNL
RALVLVFRGYVNEHAKAFEEAFKVLESIRVLRLAVDGMNVLPDAIGDLRHIRYLSILHHI
SRLPGSFCRLYQLRVLDCYLFAAGTVLGLNNLVSLRHLMPCEVYYEKIEGIGTLINFTPT
LPLSDETKLAFFIYLWHPKTKGGIGKSVFQYMY
>aoy_rna-Aof27699.1
MEELGRQFSISKEFGTVIKVVVSQNPNIDQIRREIAEELGMRLFGEGESAARKLADRLKK
ETKIVIMMDDIWSRLELRVIGIPIGEEHRGCKILFTTRTLQACQLMESHASILVDVLTRE
DSWTLFKSKVGDICSSPDIENVARKVADECGGLPLAIVVVGRALRGCSEKSVWESGLMQL
KRSIPDELLNVEEQLFKSLELRAFVNLKELEVGSCASLKYLLLSSLAIELKNLERLTVKK
NYAMEVIIEGEDGVVVNKSLFPRLKEVVLVDLPTLGRFYRGEIAGRCFDWPLVEFVRLEL
CPNMKMFPIGSKSAPKLKKIHMGDDDDVEWFKAMEWEDASILSRFEISW
>aoy_rna-Aof15186.1
MADTVIQAIVGKLEKFICEEAKLIAGVRTEIQNISHELRTMNALLYDDVAEEGGQRSIIK
AEWVKTVRELAFDAEDCIDKFKVRVENPHVEGLFGPLRITASYVTRLRVRMWIAHEIKRI
KSDAKEASERAHRYGFTSWNPVAGTTRLDSNTSSFGMLGPPLNAVLIEETNDPVGSETPR
DTLIGWLLKKGSQLDVISIVGTGGLGKTTLAKKVYDSLVVKDGHFDCLIWTIVFQSFSRK
NLLMRIFEKCKGSEEHISDVKVLA
>aoy_rna-Aof28612.1
MVSVDDILSVAKCMAGPFYVVYWYTLGPLMFYKEKMKKLKDEAEDLQTKMDAKLRDLREA
ERDGKRSAPEFNLWRQRAEKLLGEATQTQDRFRVTFSGQSDRSSNVSDTYTFGREAIKMI
DDFKYLKDAVPLDVATKLEANSYVERSGRAMVGREPEFQRLQELAGDDDVSIIGIYGMGG
VGKTELLNKFYNETHLKDTHDMIWIDMNACHSVQDSQRAIAAKLEVRWNENEQQEVRAHP
IFQCLNKKSYVLILDGMWEEVNLDDVGIPNPRQSKSKVILTTRIESVCNRMGAARAKIQV
KCLKFDEAWSLFTEEAGEGLINSHRMVERHAKALVGKCGGLPLALVTVGRAMADKEDPQS
WKHKIEQLDSSPQEILGPGVLSSLARSFDELADDRLGKCLLYILLIPGTDRVYKEWIIDY
CIGEGVIDDLRRDGDQIYDEGRSLLGVLKSRSLLESYDHDDMDTVRMHPVIRSMALWIAG
GRGNEENKWLVEVNKQLKSQPSAEKWRGAERISLAGNEITELTQIPDCPSLITFSMWLNQ
GLAKISNGFFLAMPNLKVLDLSHSLIEEVPAEIGRLLELRYLDFYNTKIRSLPEELGCLK
KLRFLLLSRTPNLTKIPKGLIRKLYELRVLRMYNSYNNWNAETDGDGLELEELQSLEKLK
ALGISINNVLALGKLAQSHKLADSTRYLEISISPGLSKLSTADLGRDYRALKDLRLYRCS
DLEELEIAKGDDFELSRLPCLTEVYLFELPRAKILWRSGCLDCLSYLHIEDCKEMRQLIH
YEEEEEEEEEKTKEIDVLPQLTILSLFNMPEIETLSCGRRLLAFPSLNELHISNCPKLKT
LPLNARKLKCIKGSKAWWNNLEWSEDDNTIRSKLKAIFEEDEPPK
>aoy_rna-Aof21056.1
MVLVGDVILSKIIEEFVHIGFKYAAGQYFAWDTRSRMKEELERLNKARPHIQAVVEMTGK
QEIKGALNEWLWQLKDALDEAENVLDELDYLKLEKQVVEKASEHEKASGSNEHGYSGRGK
VLDVLSESTRKVCEALKPDPTLERLRGAVKRLDEVAAGVGDFISTLQLQESTQLHQQHQS
QSTVSTRETGPDPTEEKVFGRDEEREKLLGWLREDDSITSVSLYSIIGLGGLGKTTLAQL
VYNDESLANYSFKCKIWVCISTPFDVKKITTDMIEYATKERAKVSGLSALQKTLKDLVSS
SKFLIVLDDAWNDDNRFEWDKLFAPLRNGHKGSKILLTTRNERVAEMAASALGGSINERM
KLRTLDEDNFLSLFKQHAFAGVDSREYRKLEFIGKKIAKRLGGLPLAAKMIGAQLNTELD
DNYWNEILHADNISYVTSVLMLSYNHLPMHLRLCFAYCSIFPQDYWFKKDDLVFMWMALG
LVTLEDTGRRYFDDLVKRSFLEQRYDYNEVGYNMHDLLHDLAREVSHGECFRFVGDMSID
QIPNTVRHLHFEIDKLDHLKDVGKLKNLRTLVLVFGGYVNEHNAKAFEEAFKSLESIRVL
RLDVYGMNVLPEAIGNMRHIRYLSIRHWISRLPSSFCRLYHLQALDGGDSATESTVLGLN
GLVSLRHLIPWEVYYEKIKGLGTLTSLQRLWFAADVYKLSELKEMRDLRELKIRGLENRK
HHEEVSTIELHRKRNLLRLELVWSDDSDVADEYEQMLDRLQPPDGLRELTIEGYQGARSP
CWMDPDLLINLEYMSLECGRAWKHLTSLGKLPYLTRLRLWGLPALQQINCEGGFQQLKYL
SIYDCEQWEEWCGLEAEAVVPWCPLLKELVIWDCPKLKALPPLPLGLQKLDLEDVGLSDS
PTFWVGSNCSGSSCGTSFSSASSPSLSGLIIRSCGKLTSVAGLFRHHLTSLRELEIEYCP
KLRMSPNAVTPADCFALPSLETLWLGYCGGSDGPTPALLMQSSPTSLSSLILGGDNHITA
FPSEGEFTSLRVLELAGCGELASIERLKALPHLKKLTIRQCPKLVRAAAETTPASIIKRE
EEQGFTSTVEELEIDDPFLLHIEPLRKLTSVRRLEIEDCSHLEASHAESWLSHNSTSLRR
LELRGKAKFLPSSILQALPSLYYLTLGEAYELQSLPQLPSSLRRLTIWGCNEALKERCRE
NEGADWPNIRRIPYRIID
>aoy_rna-Aof06509.1
MVVVGEVIASKIIEKLVEVGFDYAADQFFARGRRMNDELQRLKDALPRIQSVVNAAESGQ
GETTGDLDKWLWQLKGAVYMASDVLDDLDYTEIQKRVEADAAGRGPRGSKVSGFISDSKR
RISKFSKRAFKSDPTLEKLRGAVKRLSEVAAGVEVFNSLVTERKQLQQQQQQQQQQHRET
GPIVRERDVLGRDEERKEVLQWLMRVPIANEDHEGISLFSIVGLGGVGKTTLAQLVYRDD
TLQSSFSIKIWVCVSTRFDVKNIMGDILQYAPKKRPGVGGLARLQEDLEAFVSSKKFLLV
LDDVWNDDDLSSWQTFFAPLRCGLKGSKIILTTRSEKVAEMATLALGGTANESMKLKPLD
GNDFLSLFNRYAFAGTNPHNHGKLQSIGEQIAERLGGLPLAAKTIGALLRSNLDDSHWMN
ILQSSRISDHGPQRDGVMPALMLSYYYLSKHLRPCFAFLSTFPQDHRFFKDDLVLMWMAL
GFIQQSPQNPAQAPEDIGSHYFDELAKLSFLEPFGQQITNPLTQRREEAYIMHDLLHDLS
SKVSHGECFTFVGDMSINQIPNTVRHLYFETGDLGLLKDMDKWKNLHTLILKFNGYNDEH
AAAFQQVFESLESIRVLCINIEEMEVLPCAIGKLRHLRYLSLAGLFARLPSSICKLYHLQ
VLARRYIETFPVLVLNNLINLRHLLPYEIPYENVDGIGTLTSLQRLTFSAGDYKFSELKD
LRELQELRIGGLRNQLHGKEVSLVQLRDRKRLQVLHLEWDDDSDAAEEYEKVLDCLHPPD
ILKELEITQYGGARSPYWMEKDLLKNLERVFLSRNAAWKHLPSLGKLPYLNKLSLISLTG
LEQIGFEGGFQQLKNLQIRDCEQLEEWSGFGAETAAPCWPLLEDLGIRGCPKLKALPPLP
LAGLQSLVLQSVGLSDSPTFFPATPTSSSSSPPLTRMEISFCENLTSVAGLLRHRLTALR
RLMIKGCEALADLYAGEGFQHLHSIESLAIEDCPKLKMATDAVALTSLSRLTLSGLNHIT
SFASEEACRRLTSLRWLRLEDLGGLMSVEGLKALSHLERLWIGKCPKLVQATAAAAASIK
GKEEEEEFTLAVGDLTIDDPLLLHVEPLRKLTSVTGLRIGDCGNLESEGDIDPWLLRNGT
SLRSIVLGKYSTAESLPRSLQALSSLEGLKITGAHQLQSLPRMPSSLRWLSILGCNGTLV
ERCAEDEGADWPNIKHIPRIDVSDSDDVSDSDQY
>aoy_rna-Aof00622.1
MAEIAVCLATRAVQKLLDKLVEKLYNTISGEVSLLLGLRGEIKFIKSELQIMNAFLRRAE
GIQDVNEAARAWVMQVREVAYDIEDCIDEVSLYLLHSEEHGFVSNLFRPKRWFGRLGDHR
QLAAQIKSLKSEVEEVSKRRLRYQITELNKGSSSEYKVAEHDPRMAALFVEESQLVGIEE
PKKKLLGWLLNEDDRRLSLVAVVGGGGLGKTTIVRKAYESPNVTGGFFQCRAWITVSQQH
SIDELLKDMICQILPTPLVGLRKMNMAKLIEKLRKHLEDKRYVIVFDDLWTPGAWNSLEL
SLPKNELGSRVMITTRINKVAESCRAIIPGHIYQPEKLSDEKSFDLFCRRVFPGRACPDE
LGSLSRDILKKCDELQTNPDLEGMKKILTLSYNDLPYNVKRCFLYLGKFPEDCLIKRKRV
QGLWIAEGLISDRHDMTDEEVSESYFNELANRYMILPSTFSADGKIRDFRVHDVMLELIV
SKSMEDNFLTVIETDDRCMPCDAIRRLSIHGKQYQWIKSSLTCVRSYTLFVGRHDVFISS
SMRRLRVLDLEGCRASNLAYVLSKVITVELLHLKYLSLRNTELRELPKSLGNLRCLETLD
IVGTDVWKIPRGITKLLHLRFLRGGGIKVPEGTGNLRSLQELTIVDVGRRGVMKELDKLA
KLKKLALKLDSTGLHPQTANSSCFLFLLDSLSSPPLLLESLGLHGELGKMPNWIGLLSNL
QKLSLERSNLDNDSLKALGTLPNLLQLNLRHLASQDDVLSFASQGFPSLKVLVLRKLRLW
SLNFEEEAMPSLEWLSVEDERSANFRISGIKNLTRPSQGN
>aoy_rna-Aof23470.1
MAETIAIAALMQVVFEKTASLIPLLIDHFKTLRGAKVHKDMLKLKSSLSTILAVLEDADD
QQLKNRSLRDWLMKLKDAASDADDILDLFHWEFMRQEIESRDKLMRKVSHFFSYRNPILF
HARICRRIGEIVERLDSVAAERAKFHLSTSSGLRLGKNKRTETHSFVIESDVVGRREDKD
KVVDVLVRSVDNRDHVSVLPIVGMGGLGKTTLAKIVYNDQRVKGHFQLLMWVCVSEEFDV
KRLIQAVIESATGKPCHDLSMELLQSKLKKALGSRRYLLVLDDVWNEDETKWRELRVLLS
QGVQGSVIMVTTRSNIVSSIMRTTDSYMLAQLSDEDCWCVFKQRAFASGPAEPYELVNIG
KKIVKKLGGVPLAAEMVGSFMRLKTDEREWLSVLESETWNLPASKNGILPALRLSYDHLP
SHLKECFAYFAIFPKDYNMNKELLIQLWMANGFLQCEGGMEIEDKGKEMFDELVASSFLQ
IVEENKFYGYRTTTYCKMHDLIHDLSQAIAKNVCSILEDKEPEGSQGAKLRHVSFNGKAT
ETRIGRAICNFSKSLHTLFKLNSFHESTVSHLHVWLKAKSLRVLALPSVKVKEALRDIDN
LKHIRYLDLSRTDIETLPEATCRLFHLQTLKLENCKNLRQLPMGIKNMEKLRHLYIGGCD
ALTDMPIGMGNLTGLRTLSVYVLGNKASSGNIRELKHLNIRGELQLHGLNNVKIASDAKE
ANLCSKHDLLSLHLSWNCDPSKENFQEVIEALQPHRNIKWLRIEEYGGAIFPDWMMQCEV
HLPNLVEVYLYNCSRCDYLPSLGQLRFLEVLSIQGMAGVQHLGSNQNDFYGGQGSNIIEA
FPSLKAFMLVEMANLEEWMELQVTGASTYFHQLNDLEIRDCPKLRTIPHIPSIQTLRVSR
CPLFRPKQGFFHKMNSLNELYVYECNELVFSLTEREPRYPRPFLRQLESLSIESCDELIT
LSDDFMRRLSSLKYLDINNCNNLVGSSVVTEGRSLQLQHLTALERLELSGCDKLTGNPIE
LPGSSLRGLSFLNLPNLYSLSENLELLTNLKVISIKSCENLKSLPDGLARPTALEKLEIT
NCPSMTKLPECLGRLTNLRVLDVGSDTLLSLPRSLVHLTALKYLAIRYVKWTSFPEWIGR
LNTLTELRIVSCSYLSYTHRLGLLTQLERLHIMDCPLLTSFPKSFEQQLPKLRSLIICGS
SGSRLATQCTPSGKYWHSVSGIPSGCVDRNENRCKFMQACMGYGSTE
>aoy_rna-Aof21103.1
MAVVGDVIVTKIIEKLVEVGFDYAADRYFARDTRMKVELERLNDALPRIQAVVEMTESGQ
QEIKGGLNEWLWQLKDALDEADNVLDELDYLKLQKQVEGKASGSKEHGHSGRGKVSDFLS
DSKRKVVKVGKRVFKSDPTLEKLRGAVKRLDEVAAGVGNFISTLQESKQLHQQHRAQSMA
YRETGPALTERKVFGRDEEREELLAWLRKPVAEEDEGGTNVSLFPIIGHGGVGKTTLAQL
VYNDESLANSFDRRLWVCISTPFNAKKVMADLIEYATESRPEVRGLGALQEALKKLVSSG
KFLLVLDDAWNDDNRFDWDKLFAPLRSGHKGSKILLTTRLESAADMAALALGGSIKKSLK
LNPLYGDDFLSLFKQYAFSGVNSCDYRKLESIGEKIARRLGGLPLAAKMIGALLNSKLDD
SHWTRILQADNISDQAQQRDGVNAVLMLSYHHLPMHLRPCFSYCSIFPQGYRFEKDDLVF
TWIALGFIQQSPQYPTEAPEDIGRRCFDDLVKLSFLEKGGTFFNRQHKTHARYYIMHDLL
HDLACKVSRGDCFRFVGGSIDQIPNTVRHLYFATRKLDLLKDVGKRKNLRALVLVFRGYV
NEHAKALEEAFKLLESIRVLRLAVNGMNVLPDAIGNMRHIRYLSIRHVISRLPSSFCRLY
HLQVLACEFFANETVLGLNNLISLRHLIPCEVYYKKIEGLGTLTSLQRLSFAANVCKMSE
LKDLKDLQELKIRGLENRKHHKEVSMIELHRKRNLLKLELVWSDDSDVADEYELMLDRLQ
PPDSLRELTIKGYQGARSPCWMEPELLKNLEYMSLEYGRAWKHLPSLGKLPYLMRLALSG
LPALRQINCEGGFQQMKLLDISDCEQWEEWCGLEAEAVPWCPLLEELVIKNCRKLKALPP
LPLGLKKLELEVVGLSDSPTFWVGSNCSGSSCSTSFSSTSSPSLSTLIIRRCGKLTSVAG
LFRHHLTSLRELEIRYCPKLRMSPNTVTPIDCFSLSSLERLWLGYCGGSDSLTPTLLMQS
SLTSLSFLGLGGANHITAFPSEVECRRFTSLRELRLAGCRELTSIGRLKALPHLSMLSIH
KCPKLVQAAAETTPASIKWVEEQEFTSTVEELKIDDPFLLHIEPLRKLTSVRLLAIEDCS
HLEAALAESWLLQNSTSLRRLNLWGKAKFLPSSLQTLSSLKTLLLANACELQSLPQLPLS
LQFLIIRDCNETLKKRCQENEGADWPNIQHIPDIKID
>aoy_rna-Aof16634.1
MVVVGDVIASKIIEKLVEVGFDYAADQCFARRRRMNDELQRLNDALPRIQAIVNAAESGQ
QEITGDLNKWLWQLKDAVYMASDILDDLDYIEIQKRVEMNAAGRRPHGSKVSGFISDSKR
KVSKFCKRTIKSDPTIEKLRGVVKRLSEVAVGVTDFISLVKELNELQQQQHHHHHQTFIT
NSNRETGPILRERNVLGRDEEKKEVLHWLMRMPIANEDHVGISLFSIVGLGGVGKTTLAQ
LVYRDDTLQSSFSIKIWVCVSTRFDVKKIIGDILEYATKKRPDVAGLGPLEEALKALVSS
EKFLLILDDVWNDDDLSSWETLFAPLRSGLKGSKIILTTRSEKVAEMATLALGGMENESM
KLNPLDGNVFLSLFNIYAFAGINPHNYGKLQSLGEQIARRLGGLPLAAKMIGALLRSNLD
DSHWMNILQSSHISDHGPQRDGVMSVLMLSYYYLPMHLRPCFAFFSIFPQDHLFFKGDLV
LMWMALGFIQQSPQNPTQTLEDIGSRYFDELVKLSFFEQFGMLDTNPLTQRVEEVYIMHD
LLHDLSSKVSHGECFTFVGDMSINRIPNTVRHLYFETGDLGLLKDMDKWKNLHTLILKFN
GYNDEHVVAFQQVFESLESVRVLCITIKEMEVLPYAIGRLRHLRYLSVDHHFTRLPSSIC
KLYHLQVLVCSHIETSSVLVLNNLIYLRHLLPYYLPYGNVDGIGTLTSLQRLSFSAGAYK
LSELKDLRELQELRISGLHNQQQGKEVSLVQLHDKKRLQVLHLDWLDDSDAAEEYEKVLD
CLHPPHSLKELKIVRYRGARSPYWLEKDLLKNLERVVLSGNTAWKHLPSLGKLPYLNKLR
LDSLTGLEQIGFEGGFQQLEILEIHGCELLEEWSGFGAETAPCWPLLKYLRISLCPKLKA
LPPLPLSLQKLRLLYVGLSDSPTFCLTTPSSSSSSPSLTHMEIAGCENLTSVAGLLRHRL
SALMMLKISCCEALADLHAEEGFQHLHSIKSLRIEYCPKLKMATDAVAPIDCFPLSSLHF
EHCGELDRLFQALLMQGVLTSLSELRLSGWNHITSFPSKEACKRLTSLEVLELGDWGGLI
SVEGLKAFSHLRRLSIEKCPKLVQAAAAVSIKGEEEEEEEEFTLTVGTLRIDDPLLLHIE
PLRKLASVITLWIGDCRNLECEGDINSWLLRNRTSLRSIHLEKYTAKLLPRSLQALSSLE
SLEITEAYQLQSLPQMPSSLQWLEISGCDETLKERCMEDEGADWPNIKHIPDIDILAWYE
LSESSNGSSDFALSDSEEC
>aoy_rna-Aof31753.1
MVVVEALMVSALVSTLTANAGTLLNRELGLAWDAKLELRKLVSTLSTIETMLQASEEMPS
HNREMQQWLRKLQDAVDEATILLDSFFLKKGQLFPLSSKFPYINGPAHDIKDIKEIIEAL
GKEKGFLSDARGNNVTVAVQEATDPSLPHSEVHERVAEKEVIVELLRDTSCQEKISVIPI
VGIPGIGKTTLAKMAFNDNRVTEEFRNGLMIWVWVSDGIDVKKIAQDILQSAASQNRVVK
SYWNWLRTHLQQILPGRKSLEPTASQNHVDNPNWDQTKTRLQQILQGKKFLLVLDNVWND
SGKNWDELKHILEEGEHGSKVIVTTRNNKVANIMKTTNPYHLEGLKESSCWSIFAQTAFK
GRQNINQFLEEIGWKIAGKSKGVPLAAEALGRLMHQKDEAEWLSVKNSEIWNLAEENEIL
NTLRMSYKHLPKHAYRCLAYCSVFPRDYEIDRDIIIKLWIAHDFIQPKGSKEVEDIGHDT
FQHLLDRFFFQPLRKDEEGRTTTFKLHALIYDLARCEMEISINRHFFSYGSVSDVPKNVY
LRTLCLLNCPQRSAPEVQGPIYNKFRLLRALDLSNSAVTFLPDSVGGIMHLRYINLSGTD
IESLPAALSGLENLQSLILKRCLKLRKLPPKMRKMKSLRHLDVDECESLDHMPNRIGQLQ
FLQTLPIFIVGKEKGYNMRQLGALNLRGKLDIRYLGNVENGSEAGDANLKEKEHLNTLSL
SWKAGNCRNLPGSDKVFDALQPHKYLKRLSVQEYKGKSFASWLNSYCLPNLVELTLINCR
GCESLPPLGELPSLKSLTIGGLDAARCFGKAFYGFNTQLAAFPSLEELNCLDMICLESWE
SEKEDSFPRLSVLIIKRCSKLSNLPRISSRSLRHLEIVDCPNLDSTKATKALKNLHFITS
LKIERCDRLMSLPEGLRRLTSP
>aoy_rna-Aof06222.1
MVVVGDVIASKIIEKLVEVGFDYAADQFFARGRRMNDELQRLKDALPRIQSVVNAAESGQ
GETTGDLDKWLWQLKGAVYMARDVLDDLDYTEIQKRVEADAAGRGPHGSKVSGFISDSKR
RVSKFSKRAFKSDPTLEKLRGAVKRLGEVAAGVEVFNSLVTERNQLQQQQQQQQQQHRET
GPIVRERDVLGRDGERKEVLQWLMRAPIANEDHDGISLFSIVGLGGVGKTTLAQVVYRDD
TVQSSFSIKIWVCVSTRFDVKKITGDILECAAQRRLDVGGLSPLQEALEALVSSKKFLLV
LDDVWNDDDLSSWQTLFAPMRCGLKGSKIILTTRSQKVAEMAILALGGMTNESKKLIPLD
KSDFLSLFNQYAFAGTNPHNHGRLQSIGEQIAGRLGGLPLAAKTIGALLRSNLDDSHWMN
ILQSRHISDHGPQRDGVMSALMLSYYYLPKHLRPCFAFLSTFPQDHRFFKSDLVLMWMAL
GFIQQSPQNPAQAPEDIGSRYFDELAKLSFLKQSGSWMNPSTQGQEEVYIMHDLLHDLSS
KVSHGECFTFVGDMSINQIPDTVRHLYFETGDLGLLKDMGKWKNLHTLILEFNGYNDEHA
AAFQQVFESLESIRVLRITIDEMEALPCAIGKLRHLRYLSVRHRSTRLPSSICKLYHLQV
LACSYFKTSSVLVLNNLMNLRHLLPYDIPYENVDGIGTLTSLQRLTFSAGSYKLSELKDL
RELQELYISGLRNQRDGEEVSLVQLHDKKRLQLLHLEWLDDSDAAEEYEKVLDCLHPPDS
LKELEIVRYRGVRFPYWMEKDLLKNLERIVLSRNAAWKHLPSLGKLPYLKELRLNFLKGL
EQIGFKGGFQQLKILQILGCEQLEGWSGFGAEAAPCWPLLEDLRISLCPKLKALPPLPLS
LQSLELQHVGLSDSPTFFPATPSSSSSSPSLTHMKIAGCENLTSVAGLLRHRLSAVKRLE
ISRCKALADLKGKEECPKLVQAAAAAAAAASIKGKEEEEEEFTLTVGSLTIDDPLLLHVE
PLRKLTSVTGLRIGDCRNLECEGDINSWLLRNRTSLRSVGLEKYTAKSLPRSLQALSSLK
NLNITGAHQLKSLPQMPSSLEYLYIYGCNETLKGRCAEDEGADWPNIKHIRWIVVSESDR
DYNWI
>aoy_rna-Aof27569.1
MLFSNKCAFGDEDPDRYPELLRIGKKIAEKLKGSPLAAKTVAAVLNSELDDDHWMNILRS
DLWELPQGPDDIMPALRLSYRQLSPHLKQCFAYCYLFPKDYRFDDEKLVHLWMAQGVITH
AHRDKSMGEIGREYLVIMLHKSFFQLLSYDNKTYYAMHDLAQSVSVDECVRIESNEPRKI
QKTVRRLSICVDNPPDFTQMCELSKLRSLVFLCEYDCKFLYDDDDRILYRILKDLKASPS
SRLEILRDVWCGIHQRIRQFDQSANIKGNCVALSGIGALTSLQELEELKNMNQLHGQLYI
EESSSEEEWIQERRTEEHEPASWPALYRGP
>aoy_rna-Aof11395.1
MAMVLDALAGATISKMAEVVEEKVVTVLGVKDELKRLQRRMERIKRVLHDAERKRIQSES
VAGWVRELKDVMYDADDIIDRCRHEGGELLDVQPSTSSVCSSGPRLFSCFTSIRFRHEIG
DTIKKLNERLDEISRDMSDLNLVKSEPDTRVTTIDPHRTSPIIDTSDIVGRGIESATDDL
VERIVKKDERKPQVFAITGMGGIGKTTLAKNIFNHPRVKSEFSTKIWVCISQNFSETSLI
KEIIRGAGGNHGDLQTKAELEPLLKDTVSGRSFILVLDDVWRADVWVGLLRNPLQSGAVG
SRVLVTTRDTNVARQMGAVHIHPVEQLPTESGWELLCKSLYVTGEEEEMQSLRGVGAQIV
GKCDGLPLAIKSIAGVLTTKGRNPGEWEKVLRKDAWSMGKLPEDLRGALYLSYEDLPSNL
KQCFLYCSLFPEDYEFARGELVKYWAAEGFAETQKDSFLEPADECFEELVRRHLIYKEEG
GYYKEGGYYKMHDLLRSLAQFLSRDESFCGEAQELTIVSATTKLRRLTLIPQPFRLALTP
QPLLSQRSLRTLLLRGSYSLGSDVFVGFPLLRVLSLANSGIENIPDAVGNLIHLRLLDLS
YTRISSLPESIRNLTNLQVLDLAYCESLRSLPKGITRLYNLRIIEVEATDLTFVPSGMGR
LDRLNHFNGFVVGGEQGCSLEDLSPLEQLRALEILNLKEAAVARMGRHVLRSKRHLKELK
LGCTKPGEEWEDPPDEYSEGEIRRIQDVVEELAPPPCLEKLKIEGYFGRQFPSWMMSPSL
GSLLPHLTSLTLHLCRNVVQLPPLRLLPELRRLTIDYAEAVVSFGSEVYGSGSTPLLFPK
LESIDLHGMPNLQEWSFCREEEITVFPNLVELHVYGCPRLKSLPGGLKGSPLKKLSIERA
GLRVMDGLPHLRGSLDIVDCQSLERISLLPALREKLVISNCQSLERISDLPALRELWIQG
ECPLLKNVEKLDSLKRLTVDSWQMNFLPEGLLRLLQDRQLHQDDDFTLALHSENDILFSK
CVMGGQYWPVIQNIPRVEAQGCRRDLNLRYTKEPYHYETSYR
>aoy_rna-Aof07990.1
MAFYPNSSEIFINPILQSALHLLTTHIQKQPPSSSLLHSQLKKLHQSLLQLANKQLKFNT
QLLTQLKDVAYDASELVDDLEYEALRQEVEEFSRSNPNEPITGHSISQFRGLQTGDPHTN
NRGGGGVPALDSVDVQDVSCSGAIEDRIAIIVEKLDYFAAILEGTIDQDNNNEVVNPPIT
GDVCAANNIVDESAQQEVEELIRTNTNKPITRPSVSRPDIQNGDDDDIAQVPANLRGGKS
RGNFLPKLKSLISEISKMCKCFDGGDVRKKTSTTPNHDSSEDKNNDIVVGGLNGVLHKPL
INAEVYWGDYEKEELVKMLLDPGEQNVCIIPIIGKEGVGKTTLANSIYSDERVEKYFHMR
EWISASDTFDMMRIAGELEESLYLSGPFDQLQLLDLFERNLMAELKGKRFLLVLDDVRSE
DWALRFAAIDTNVKGSKILLTAREDWMLDEESKRNKIVLKGMRGEEFWALFKKCSFGDED
PNKHPKLEGIVRRVTEKLQRFPLAAKLVGGALREKLNCDHWMKILQSELLESGKACDDAM
PYLRLSFQHLPLQLQRCFIYSSVFPKAYAFQIDKLVQIWMAQGLILMEDAGREYFDHLLS
RLPKGITNLVNLQHLNASEAAISRIAGIGRLTHLQELSVFNVKRVKGHDIGQLKCMKELR
GSLCINYLDDVKNKDEVLQSNLKDKVHIRELQLKWMRWNPKRNPDAHRDVLEHLKPPSGL
KELEIHWYRGPKSPSWFVKESLPNLKVIILRGCEKWNHLPCFWQLPFLEVLKLEIMNSVI
EVAGETVEVFPSLKELWLNESSVFFEGMPIVSEQGHKLFPCLCKLVIQNCERVKGLPPIS
MLQTLEELDVRKCPDLDAEIPGRLINLTSLETLKISQLQLTYFPGEIFKWLKKLEIDSCE
HLESWIASEKEEGSFSSLTSLCITDTLLPTGPVLNKYLTSLHELRIERCSKLNSFTAEQQ
RWFKGLTSLRELSILDCRSLRSLPRDLHQLHSLEKLTVSGCPNLRSLPSSLPSSLKMLEI
SNCNPGFAVLWQEGRAPDWVSRVPYIYIA
>aoy_rna-Aof06389.1
MVVVGDVIASKIIEKLVEVGFAYAADQFFARRRRMNDELHRLKDALPRIRAVVNAAESMP
GEITEDLDEWLRQLKDAVYMASDVLDDLDYTELQKRVETDAAGSGPRGSKVSGFISDSKR
RVSKFSKRAFKSDPTLEKLRGAVKRLNEVAVGVTNFISLVKELNQLQQQQQHLDHQTFIA
NSNRETGPIASERDVLGRDGERKEVLQWLTRAPIANEDHEGISLFSIVGLGGVGKTTLAQ
VVYGDDTVQSSFGIKIWVCVSTRFDVKKITGDILECAAQRRPDVGGLGPLQVALQALLSA
EKFLLVLDDVWNADDLSSWQTLFAPMRCGLKGSKIILTTRSEKVADMATLALGGMANESM
KLNPLDDNDFLSLFNRYAFAGTNPHNHGRLQSIGEKIAGRLGGLPLAAKTIGALLCSNLD
DSHWMNILQSRHISDHGPQRDGVMPALMLSYYYLPKHLRPCFAFLSTFPQDHRFFKGDLV
SMWMALGFVQQSPQNPAQAPEDIGSRYVDELAKLSFLEQYGRRINDSTQRVEEAYNMHDL
LHDLSSKVSHGECFTFVGDMSINQIPNAVRHLYFETGDLGLLKDMGKWKNLHTLILKFNG
YNDEHAAAFRQVFESLESIRVLRITIEEMEALPRAIGTCL
>aoy_rna-Aof07053.3
MAVVVDAFVGRCLNLLDQLVTDEVVMILGVKDELLRLQEKLDFIKDLLVDAERRRIQDKS
VNRWLSKLRDVMYDADDIVDLCRIKGRELLQGQATQQISSSPSARRPPRRRFLFFSSCFK
SLSAVPLRHEIGKEIQNINQRLEDISKDRIMFSLQHVDAPTVSSTQVNTRQTSPLPNSDL
VGKEVKMAADRLVDSLVRSENENILVFAIVGLGGIGKTTLAQKIYNHKKVQANFHERLWV
CVSQNYSEIELMKQMIRSAGGDHGHAQTKAELQPLLRSTLAGSRFLLVLDDVWQADVWED
LLQAPLERAGAFHSRVLITTRNEDVARSMRVIHTHRVDKLPADDGWELLSKSVFGDEAGE
DKQDLQEVGVKIVEKCDGLPLAIKAIAGILRTKDGSKREWENVCKSHAWNVRGELPEAVR
GALYLSYEDLPSHLKQCFLYCSLFPEDYSFFRLDLVRWWVAEGFITPQGDDSLLEDIAED
CYNDLISRNLLNYDPKYLDGSQCVMHDLIRSIALSLTRNESHIVDGAELTAVNSLKLRRL
SLRAKEPEVILNAVHTPLCLRTLHMVRCSKIEMRDLSQRFKRLRVLSLSDSMIENIPESI
SNLQHLRFLDLDHTNICALPESLGSLTNLQFLQLSGCKSLQSLPKTITQLSNLRRLGFYR
APVTHVPVGIGKLNHLVDLEGFVVGLNDAGDSHRSGKDQLGCGLDELQPMTQLRNLSILR
LDRILIGGIQPLKDKPFLKRLRLEWNEEVGQSLSSERTQQVCEDLAPPPSLEILFMSFFN
GVRFPQWISMLPNLTHLSIYSFFSCRELPSLGQLPQLKILRIEDAPAIVTIGPEFLGCDR
KHTAFPRLEQLVLIALPNLEKWTLCDANEGDGGKITTIKLLPCLQKLQIFFCPKLRALPE
GLQQAAALKDCCIHGADSLTEIENIPSVEILTVRECPCLESISNLPALREMTIAHSSRIL
KAVEKMGGLQSLSLYLEDAFTECLPEWLLRLIPLLELETLSLYCNVALMEKCREGGEYWS
LLGNIADFSVRHNI
>aoy_rna-Aof21105.1
MVVVGDVIVSKIIEKLVEIGFEYAADRYFARDTRMKVELERLNDALPRVQAVVEMAESGQ
QEINGALKKWLWQLKDAVYEADNVLDELDYLKLQKQAEMKAAGAKGHDHSSKDHHHSTSF
LSSSKGKVVKLSKRVFKSDPTLQRLRVALKRIDKIAASVGNFFTMLQESNQLQQQHQTQS
KGSNRETGPILTEKKVFGRIKEREELLQWLMKPVAEEDESVTSVSLFSITGHGGVGKTTL
AQLVYNDESLANSFSRKIWVCISTPFDVKKVLADMIEYATRRKPKIVGLGTLQEALKEIV
SSGKFLLVLDDAWNHDNRSEWDKLFAPLRSGHKGSKILLTTRTVRVAEMAALALGGSMKE
SMKLKPLDDDNFLSLFNQYAFAGVNLCDYSKLESIGEKIAKRLGGLPLAAKTIGALLNSN
LDGHHWTRILQSNNISDEAQQGDGVMSVLMLSYYHLPIHLRPCFAYCSIFPKDYDFVKDD
LVFMWMALGFIQKSPQNATEALEDIGRRYFDDLVKLSFLEPNYDIVYFEEEERKYIMHDL
LHDLAGKVSHDECFTFVGDMSIDQIPNTVRHLYFETDKLDLLQDVDKWRNLRTLVLIFRG
YVIEHANSFEEVFKSLESIRVLNLTVDGMKVLPDATGNLRHLRYLSIHHGISRLPSSFCK
LYHLQVLASKYFGTHSILDLNNLISLRQLIPCSEYYEKIGRIGTLTSLQRLCFPASAYKI
SELKDLRELQELKINGLENVNHCEEASMVDLHVKNNLHKLHLVWSDDADVADEYELVLDK
LQPPGSLKELTIEGCPGARSPKWMGPISLRNVEHIDLTVNAAWEHLPSLGKFPYLKCLRL
TELRAVKKIDCEGGFQQLKYLHISDCEQWEEWSGLEAETVPWCPHLQELIIEYCPKLKTL
PPLPLGLQNLLLDEVGLSDSPTFWVGSNYGGSSCSSTISLLSSPSLSDLTIRSCENLTSV
AGLLQHHLTALRSLVIKYCGELVDLNAEEGFRHLLSIEDIAISDCPKLKMAPGTVAPTDC
FPLSSLQFLDFSHCGELDSLFPILLMQGALTSLSFIYLRGANQITSFSSEEACRRLTSLR
SLHLEGCGCLTSIEGLKALTHLHSLIIIKCPKLVQAAAAENSSSLTREEEFTLSVDRLDI
DDPLLLHIEPLRKLSSVRAVTVEDCSHLQAAHAESWLLQNTSLGSLHLVNIVNFLPSILQ
TLSSLKSLTLTGTYELQSLPQLPSSITVTTSFVSAKSVDFGQQ
