# Supplementary material for: Comparative analysis of the NLR gene family in the genomes of garden asparagus (Asparagus officinalis) and its wild relatives
Source: Front Plant Sci. 2025 Sep 25;16:1681919. doi: 10.3389/fpls.2025.1681919 (PMC12507765; doi:10.3389/fpls.2025.1681919)
Supplement: Supplementary file 3 [file DataSheet3.fasta]

>aky_K1p1ch01g28595 gene=gene_K1p1ch01g28595
MAEIAVCLATRAVQKLLDKLVEKIYNTISGEVSLLLGLRGEIKFIKNELQIMNAFLRRAE
EIQDVNEAARAWVMQVREVAYDIEDCIDDVSLYLLHSEEHGFVSNLFRPKRWFGWLGDHR
QLAAQIKSLKSEVEEVSKRRLRYQITELNKGSSSEYKVAEHDPRMAALFVEESQLVGIEE
PKKKLLGWLLNEDDRRLSTVAVVGGGGLGKTTIVRKAYESPNVTRGFFQCRAWITVSQQH
SIDELLKDMICQILPTPLDGLREMNMAKLIEKLRKHLEDKRYVIVFDDLWKPGAWNSLAL
SLPKNELGSRVMITTRINKVAESCCANIPGHIYQPEKLSDEKSFDLFCRRVFPGRACPDE
LGSLSRDILKKCDGLPLAIVAIAGVLSSKAKKDQREWRNMIERLGSELQTNPDLEGMKKI
LTLSYNDLPYNVKRCFLYLGKFPEDCLIKRKSVQGLWIAEGLISDRHDMTDEEVSESYFN
ELVNRYMILPSTFSADGKVRDFRVHDVMLELIVSKSMEDNFLTVIETDDRCMPRDAIRRL
SIHGKQYQWIKSSLTFVRSYTLFVGRHDLFVSSSMRLLRVLDLEGCRASNLAYVLSKVIT
VELLHLKYLSLRNTELRELPKSLGNLRYLETLDIVGTNVWKIPRGITKLLHLRFLRGGGI
KVPEGIGNLRSLQELTIVDVGRRGVMQELDKLAKLKKLALKLDSTGLHPQTANSSYFLFL
LDSLSSPPLLLESLGLHGELGKMPNWIGLLSNLQKLSLERSNLDDDSLKALGTLPNLLQL
NLGHLASQDDVLSFASQGFPSLKVLVLRKLRLWSLNFEEEAMPSLESLSVEDERSANVRI
SGIKNLTRLKEIKLNGSSETTVQLVELAVDEHPNHPKLVRGYYRIIYTSEL.
>aky_K1p1ch01g28596 gene=gene_K1p1ch01g28596
MAEIAVCLATQAVQKLLDKLVEKLYNTISGEVSLLLGLRGEIKFIKNELQIMNAFLRRAE
EIQDVNEAARAWVMQVREVAYDIEDCIDEVSLYLLHSEEHGFVSNLFRPKCWFGRLGDHR
QLAAQIKSLKSEVEEVSKRRLRYQITELNKGSSSEYKVAEHDPRMAALFVEESQLVGIEE
PKKKLLGWLLNEDDRRLSLVAVVGGGGLGKTTIVRKAYENPNVTGGFFQCRAWITVSQQH
SIDELLKDMICQILPTPLDGLRKMNMAKLIEKLRKHLEDKRYVIVFDDLWTPGAWNSLEL
SLPKNELGSRVMITTRINKVAESCHAIIPGHIYQPEKLSDEKSFDLFCRRVFPGRACPDE
LGNLSRDILKKCDGLPLAIVAIAGVLSSKPKKDQREWRNMIEHLGSELQTNPDLEGMKKV
LTLSYNDLPYNVKRCFLYLGKYPEDCLIKRKRVQGLWIAEGLISDRHDMTDEEVSESYFN
ELANRYMILPSTFSADGKIRDFRVHDVMLELIVSKSMEDNFLTVIETDDRCMPCDAIRRL
SIHGKQYQWVKSSLTCVRSYTLFVGRHDLFISSSMRLLRVLDLEGCRASNLAYVLSKVIT
VELLHLRYLSLRNTELRELPKSLGNLRCLETLDIVGTDVWKIPRGITKLLHLRILRGGGI
KVPEGTGNLRSLQELTIVDVGRRGVMQELDKLAKLKKLALKLDSTGLHPQTANSSYFLFL
LDSLSSPPLLLESLGLHGELGKMPNWIGLLSNLQKLSLERSNLDDDSLKALGTLPNLLQL
NLGHLASQDDVLSFASQGFPSLKVLVLRKLRLWSLNFEEEAMPSLEWLSVEDERSANFRI
SGIKNLTRLKEIKLNGSSETTVQLVKLAADEHPNHPKLVCEYYYDAYASELSMETDHLFI
.
>aky_K1p1ch01g28614 gene=gene_K1p1ch01g28614
MAEIAVCLATQAVQKLLDKLVEKLYNTISGEVSLLLGLRGEIKFIKNELQIMNAFLRRAE
EIQDVNEAARAWVMQVREVAYDIEDCIDEVSLYLLHSEEHGFVSNLFRPKCWFGRLGDHR
QLAAQIKSLKSEVEEVSKRRLRYQITELNKGSSSEYKVAEHDPRMAALFVEESQLVGIEE
PKKKLLGWLLNEDDRRLSLVAVVGGGGLGKTTIVRKAYENPNVTGGFFQCRAWITVSQQH
SIDELLKDMICQILPTPLDGLRKMNMAKLIEKLRKHLEDKRYVIVFDDLWTPGAWNSLEL
SLPKNELGSRVMITTRINKVAESCHAIIPGHIYQPEKLSDEKSFDLFCRRVFPGRACPDE
LGNLSRDILKKCDGLPLAIVAIAGVLSSKPKKDQREWRNMIEHLGSELQTNPDLEGMKKV
LTLSYNDLPYNVKRCFLYLGKYPEDCLIKRKRVQGLWIAEGLISDRHDMTDEEVSESYFN
ELANRYMILPSTFSADGKIRDFRVHDVMLELIVSKSMEDNFLTVIETDDRCMPCDAIRRL
SIHGKQYQWVKSSLTCVRSYTLFVGRHDLFISSSMRLLRVLDLEGCRASNLAYVLSKVIT
VELLHLRYLSLRNTELRELPKSLGNLRCLETLDIVGTDVWKIPRGITKLLHLRILRGGGI
KVPEGTGNLRSLQELTIVDVGRRGVMQELDKLAKLKKLALKLDSTGLHPQTANSSYFLFL
LDSLSSPPLLLESLGLHGELGKMPNWIGLLSNLQKLSLERSNLDDDSLKALGTLPNLLQL
NLGHLASQDDVLSFASQGFPSLKVLVLRKLRLWSLNFEEEAMPSLEWLSVEDERSANFRI
SGIKNLTRLKEIKLNGSSETTVQLVKLAADEHPNHPKLVCEYYYDAYASELSMETDHLFI
.
>aky_K1p1ch01g29271 gene=gene_K1p1ch01g29271
MVLSSAQTEALMVLPSSPSQLDVSIASPTSSRSSPTSPASGSMLLSSPSTSPMKSLSPVA
VPSVLKILLRPLEDMMKLAIEEISARRASFDSFKPMLMHSLNGIHYLDDARLLQHCSEGV
SRLEKDLRALEELHQADLTAQAALVFNNLKAEAARQYETFQEAITDRELELASLQGLCMQ
KQHAVDDSSAAIQATRAEIDRLRVELARHESELAREEEILARLRLESVKTYATYRSSTQD
LELLQKQASAIELDENILRKKAEVMVQAAHEEKLAAIKSRLVKIKIECLKQEEAWKLFLH
NVGEGTRTVISTDKRVCSRAEKVAEKCGGLPLAIVVIAQAMSANKTWQEWEVAVNSLERI
GIQEMWSKGEDPFPLLKVSYDRLPDDNVKNCFLSCALWQADWAEGEFDLINFWLGLNVIG
DFGDPTESYHKGHANLQLLKRACLLEEDQGFFVGAVKMHDVIRGMALWIISECKKEWVII
DQAKRRKNESDGDGAGWTSRDAKTIWLIHGTQLPQHPGCPTLSALILRGNPIDMIPERFF
QNMNALTCLDMSDNNISEIPPAIGRLQHLRYLDLSRTDISSLPVELGDLIQLRRLSVNDS
FSLASIPHGLIHTEIRKTSTAGSIRRLDTLEQLSKNRLLSLWRVRIRELEGVAALPLQRL
LRNGNTRRTLLYLRISGCEHLEEVDISCHSEEEFDNLEVFYVSRNPALKKITFSGGSLLR
NLRQLLLSSCDRLKNATWIAHLPYLESLIISGCDGMEHVIADEEDDDVATKRGDIEAEIT
LKFSELRKMDLVRLPELRSFSTRGFISAPLLTAGAVRIEDCPKFDASQKAELMSV.
>aky_K1p1ch02g53615 gene=gene_K1p1ch02g53615
MGFWPLNTDCVKSIVGIIKDPVMDIYTTLRDYEMTVENAVELMHRLAHVRGEMDERISRA
EVPGIKRRTLRAVRWLNDIKKLEGKLNDIRIEYDRDLRCIGGYLPNWKGHYSLSKTAEMM
IKRVEEHLENDKLSEEEFVETSAPDRFLKRPGGLAVGMKSAKEQLENRFEDDNTNIIGVY
GMAGVGKTLLLENFNNEHLQQREHHVIWVTVGDHPNHPTIEEIQVIVMERLGIRWREIDD
REQWRRAIHYCLKDKPFVLFLDDIWRYLNLHEVGIPIPEPPSKSKIILSTQVEAVCASMG
AEKVLVECLNDDESFRLFSMTPGCEVDPRSPYHLQLLLIKCGGLPIAIKNIALSLANKCT
QSMLSHALTNLETPSGLLELTNAEFILRMRRSYDNLPNEQLKTCFLLCSLLPESVAYARE
SLINLLLGEEIIVERRYDHGYEAYNGGHNLIENLKIAFFLKTNSDSDMICMHPMARVLAM
CISMSERKWLISADRKRHSFYGGKMLKESPLPIMAYVNSMTFQIALNCLHYCFDEMVCKK
SATASSGSCQS.
>aky_K1p1ch02g55712 gene=gene_K1p1ch02g55712
MVVVGDVILSKIIEKLVEVGFNYAADQFFARRSRMNDELQRLKDALPRIQAVVNAAESGQ
GEINGDLDKWLWQLKDAVYMASDVLDDLDYTEIQKRVEMNGSKVSRFVSASKRKVSKFSK
RAFKSDPTLEKLREAVKKLSEVAADVEVFYSLVTERNQLQQQQQHLDHQTFIANSNRETG
PIASERDVLGRDGERKEVLQWLTRAPIANEDHEGISLFSIEGLGGVGKTTLAQVVYRDDT
VQSSFGIKIWVCVSTRFDVKKITGDILECAKQRRPDVGGLGPLQEALEALVSSKKFLLVL
DDVWNDDDLSSWQKLFAPLRCGLKGSKIILTARSEKVVEMATLALGGTANESKKLNPLDK
RNFLSLFNRYAFAGTNPHNHGKLQSIGEQIAGRLGGLPLAAKTIGALLRSNLDDSHWMDI
LQSRHISDHGPQRDGVMSALMLSYYYLPKHLRPCFAFLSTFPQDHRFLKDDLVLKWMALS
FIQQSPQNPAQAPEDIGSRYVDELAKLSFLEQYDSRINPLTQRDEEVYSMHDLLHDLSSK
VSHGECFTFVGDMSINQIPNTVRHLYFETGDLGLLKDMGKWKNLHTLILKFNGYNDEHAA
AFRQVFESLESIRVLRITIEEMGVLPRAIYKLRHLRYLSVDHGFTRLPSSICKLYHLQVL
ACRNIATSSVLVLNNLVNLRHLLPCHLPYYGNIDGIGTRTSLQRLYFNAGAYNKLSELKD
LRELQELRISGLQNQRDGEEVSLVELRDKKRLQVLHLEWDDDSDAAEEYEKVLDCLHPPD
SLKELEIAWYRGARSPYWMEKDLLKNLECIVLYRNTAWKHLPSLGKLPYLNDLRLVGLTG
LVQIGFEGGFQQLKILGIRDCEQLEEWSGVGAETAPRWPLLEHLEISGCPKLKALPPLPL
SLQYLVLREVGWSDSPTLCPATPSSSSSSSPSLAHMEIEERKNLTSVAGLLRYRLTTLNT
LEISRCEALADLHAEEGFQHLRSIKSLQIEHCPKLKMATVAVAPIDCFPLSFLHLEHSGE
LDRLVQALLVQGALTSLRYLTLSGLNHITSFASEEACRRLTSLKELELRDWAGLMSVEGL
KALSHLDSLWIEKCPKLVQAAAAASIKGKEEEEFTLTVGDLWIDDPLLLHVEPLRKLTSV
EELRIWDSGNLEIEGDINSWLLRNRTSLRSIVLEKYTAESLPRSLQALSSLDSLEFTGAH
QLQSLPRMPSSLRRLWILGCNGTLVERCARGEGADWPNIKHIPEIVVSESDE.
>aky_K1p1ch02g55808 gene=gene_K1p1ch02g55808
MVVVGDVIARKIIEMLMEVGLKYAADQFFARRSRMNDEVQRLKVALPHIQAVVNAAESGQ
GEITGDLDKWLWQLKGAVYMASDVLDDLDYTEIQKRVETGAAGRGPRGSKVSGFISDSKR
KVSKFSKRAFKSDPTLEKLRGAVKRLEQHRETGPIVRERDVLGRDGDRKEVLQWLTRTPI
ANEDHEGISLFSIVGLGGVGKTTLAQVVYRDDTLQSFFGIKIWVCVSTRFDVKKITGDIL
EYATQRRPDVGGLGPLQEALEALVSSKKFLLVLDDVWNDDDLSSWQTLFAPMRCGLKGSK
IILTTRSKKVSEMATLALGGTANESKKLIPLDKSNFLSLFNRYAFAGTNPHNHRKLQSIG
EQIAGRLGGLPLAAKTIGALLRSNLDDSHWMNILQSRHISDHGPQRDGVMPALMLSYYYL
PKHLRLCFAFLSIFPQDHRFFKGDLVSMWMALGFIQQSPQNPAQAPENIGSRYFDELAKL
SFLEPFGVSHKNPLTQRVEETYVMHDLWHDLSSKVSHGECFTFVGDMSINQIPNTIRHLY
FETGDLGLLEDMDKWKNLHTLILKFNGYNEEHAVAFRQVFESLESIRVLRITIKEMEVLP
CAIGTCFAGAYNKLSELKDLRELQELRISGLQNQRHDEEVSLVQLRDKKRLQVLHLVWND
DSDAAEEYEKVLDCLHPPDSLKELRIEGYRGVRSPCWMEKGLLKNLERVFLSGNAAWKHL
PSLGKLPYLNELRLVGLPGLEQIVFEGGFQQLKILEIQDCEQLEEWSGVGAETAPCWPLL
GHLEISWCPKLKTLPPLPLSLQRLELLDLGLSDSPTFFLATPSSSSSSLSLTHMEIAGCE
NLTSVAGLFRHRLTALRTLEIRCCEALADLHAEEGFQHLHSIKILVIENCPNLKKVFTLT
FGRLNIDDPLLLHIEPLRKLTSVITLYIRDCGNLECEGDIDPWLLRNRTSLRSIYLEKYS
TAKSLPRSLQALSSLECLVITGAYQLQSLPRMPSSLQWLEISGCNETLKERCARGEGADW
PNIEHIRYIDVSDSDQY.
>aky_K1p1ch02g55941 gene=gene_K1p1ch02g55941
MELTKKVREHLQDKSYLIVFDDIWGIDAWNSLHLALHRSNDKGSEIIITTRKSDVAEFCH
NQIGGDIYEHSTPSQEQSFELFCRRLFPDRTCPKEHEKSSQEIVKKCKGLLLVIISIASV
LAAKLKKDINEWDDMLKHLSSEMETNPNLEEMRKVSTPETNGFASSCHDMSAKEVAESQF
NEIANRFLILPSTFYYGER.
>aky_K1p1ch02g56105 gene=gene_K1p1ch02g56105
MGSVISAFVSPIRDYIITPSIQEAKYLLNIEAIVTDLKEASKELSLTKGEVLQQIDTATS
TSDEIVPTERVGVWRRDVESREADISRIVEDYDNRATCIGGCCPRNCWSSYRISKAAARA
AEGARELVRRKQNFDGVTERRAPRIRRLPTLTSDATADSTDRYLKVVFGYLQDEEVGMVG
IWGMGGVGKTTLLQKINNHPDVASAGFDHVILLVVSEDLDRDRLQKETAKRLGLTLEEGT
SSNLDSRAQELYRYLRNKSFLLLLDNVWDPLELARLGIPRPTHGGSSSGGTVPKRKVLFT
TRSETTCDHMSACQNLSSGCRKIKIECLKQEEAWKLFLHNVGEDTRTVINTDDRVCSRAE
KVAEKCGGLPLAIVLIARAMSADKTWQEWEVAVNSLETIGIQEMLRKGEDPFPLLKVSYD
RLPDDNVFGLAALRMIGHDDLGMVATRPEVPR.
>aky_K1p1ch03g00325 gene=gene_K1p1ch03g00325
MGSTRSHDVWEDLLQAPLERAGAFHSRVVITTRNEDVARSMRVIHTHRVDKLPADDGWEL
LSKSVFGDEAGEDKQDLQEVGVKIVEKCDGLPLAIKAIAGILRTKDGSKREWENVCKSHA
WNVRGELPEAVRGALYLSYEDLPSHLKQCFLYCSLFPEDYSFFRLDLVRWWVAEGFITPQ
GDDSLLEDVAEDCYNDLISRNLLNYDPKYLDGSQCVMHDLIRSVALSLTRNESHIVDGAE
LTAVNSLKLRRLSLRAKEPEVILNAVHTPLCLRTLHMVRCSKIEMHDLSQRFKRLRVLSL
SDSMIENVPESISNLQHLRFLDLDRTNICALPESLGSLTNLQFLQLSGCKSLQSLPKTIT
QLSNLRRLGFYRAPVTHVPVGVGKLNHLVDLEGFVVGLNDAGDSHRSGKDQLGCGLDELQ
PMTQLRNLSILRLDRILIGGIQPLKDKPFLKRLRLEWNEEVGQSLSSERTQQVCEDLAPP
PSLEILYVSFFNGVRFPQWISMLPNLTHLSIYSFFSCRELPSLGQLPQLKILRIEDAPAI
VTIGPEFLGCDRKLTAFPRLEQLVLIALPNLEKWTLCDANEGDGGKITTIKLLPCLQKLQ
IFFCPKLRALPEGLQQAAALKDCCIHGADSLREIENIPSVEILTVRECPCLESISNLPAL
REMTIAHSSRILKAVEKMGRLQSLSLYLEDAFTECLPEWLLRLVQLLELETLSLYCNVAL
MEKCREGGEYCSVCVCLPTEFKFSVVGSCELDLMNAENGPPNTVRAPVWDDKATSVKSEK
I.
>aky_K1p1ch03g01635 gene=gene_K1p1ch03g01635
MALPPNSSSEISINPTLQSTFDLLTTHIQKQPPSSSLLHSQLKNLHRSLHQLANKRLKLN
TQLLTQLKDVAYDASELVDDLEYEALRQEVEEFSRSNPNKPITGPSISQFRGLQTWDPHT
SNRGGGGVPALDSVDAQDVSCSGATEDRIAIIVEKMDYFAAILEGTIDQDSNNEVVNPPI
TGDVCAANNIVDESAEQKKTLKLLPAQKIAKMGSKILLTAREDWMLDEESKRNKIVLKGM
RSEEFWALFKKCSFGDEDPNTYPDLEGIGRGITDKLQRFPLAAKLVGGALREKLNCEYWM
SILRSESLESDKAYGDLMPYVRLSYQQLPLHLQQCFAYCSVFPKGYAFDVDQLIQIWMAQ
GLILMEDNGKEYFDHLLSRSFFEQLPLQSICFDDILVYRGDLIHLRYLNLYGNYICSLPK
SLCKLYHLQSLILPHKLPKGITNLVNLRHLNASKVANSWIAGIGRLAHLQGLKVFHIRRV
KGHDVAQLKGMKELQGSLCIKCLDNVKSKDDVLEAKLEDKIHIRELQLKRMSWNHNRNPD
THKDVLDHLKPPLGLKELEIHWYRGPKSPSWFVIESLPNLKVICFRGCEKWKQLPHLWQL
PFLEVLKLENLDVVIEVVEEMSKDTSSFLAFVSLQSKNCERVKGLPPISMLQTLEELDVR
KCLDLDAEISGCLINLTSFKTLKISLLQLTSFPEEIFKWLKRLEIDSCENLTSWIADEKE
DSSPSLTSLCIIDTLLPTGPILKYLTSLEELKIERCSKLNPFTAEVQKWFKELTSLCELS
IIDCKSLRSLPRNLQCLPSIEKLTVSGCPNIRSLPSGLPSSLKRLEISNCNPGFAVLWQE
ERAPDWVNQVPYRYIV.
>aky_K1p1ch03g01636 gene=gene_K1p1ch03g01636
MAFSPNSSEIFVNPILQSALHLLTTHIQKQPPSSSLLHSQLKKLHQSLLQLANNQLKFNT
QLLTQLKDVAYDASELVDDLEYEALRQEVEEFSRSNPNKPITGPSISQFRGLQTGDPHTN
NRGGGGVPALDSVDAQDVSCSGAIEERITIIVEKLDYFAAILEGTIDQDNNNEVVNPPIT
GDVCAANNIVDESAQQEVEELIRTNTNEPITRPSVSRPDIQNGDDDDIAQVPANLRGGKS
RGNFLPKLKSLISEISKMCKCFDGRDVRKKTSTTPNHDSSEDNNNDIVVGGLNGVLHKPL
INAEVYWGDYEKEELVKMLLDPSEQNVCIIPIIGKEGVGKTTLANSIYSDERVEKYFHMR
EWISASDTFDMMRITGELEESLYLSGPFDQFQPLDLFERNLMAELKGKRFLLVLDDVRSE
DWALRFAAIDTNVKGSKILLTAREDWMLDEESKRNKIVLKGMRDEEFWALFKKCSFGDED
PNKHPKLEGIIRRVTEKLQRFPLAAKLVGGALREKLNCDHWMKILQIQIWMAQGLILMED
AGREYFDHLLSRLPKGITNLVNLRHLNASEVAISWIAGIGRLTHLQELSVFNVRRVKGHD
VGQLKCMKELRGSLCINYLDDVKNKDEVLQSNLKDKVHIRELQLKWMRWNPKRNPDAHRD
VLEHLKPPSGLKELEIHWYRGPKSPSWFVKESLPNLKVIILRGCEKWNHLPCFWQLPFLE
VLKLEIMNSVIEVAGETVEVFPSLKELWLNESSVIFEGMPIVSEQGHKLFPCLCKLVIQN
CERVMGLPPISMLQTLEELDVKKCPDLDAEIPGCLINLTSLETLKISQLQLTYFPGEIFK
WLNKLEIDSCEHLESWIASEKEEESVSSLTSLCITDTLLPTGPVLNKYLTSLHELRIERC
SKLNSFTAEQQRWFKGLTSLRELSILDCRSLRSLPRDLHQLHSLEKLTVSGCPNLRSLPS
SLPSSLKMLEISNCNPGFAVLWQEGRAPDWVSRVPYRYIA.
>aky_K1p1ch04g21098 gene=gene_K1p1ch04g21098
MAMVLDALVGTTVSKMAEVVEEKVVTVLGVKDELKRLQRKMERIKRVLHDAERKRIQSES
VAGWVRELKDVMYDADDIIDRCRHEGGELLDGQSSTSSDSSTVCCSCPRLFSCFISIRFR
HEIGDTIKKLNERMDEISKDILGLNLVKSESDPLVTTVDTRQTSPIINTYDIVGRDIERS
TDDLVERIVKKDERKPQVFAITGMGGIGKTTLAKNIFNHTRVESEFSPKIWVCISQNFSE
ASLLKEIIRGAGGDPCNLQTKAELKPLLKDAVSGKTFILVLDDVWRADVWTHLLCNPLQS
GSVGSRVLVTTRDTNVARQIGAVHIHPVEQFPPESGWELLCKSLYVTGEEEDMQSLRDVG
AQIIGKCDGLPLAIKSITGVLTTKGRNLREWEKVLRKDEWSMGKLPEDLRGALYLSYEDL
PSNLKQCFLYCSLFPEDYGFDRAKLVQYWAAEGFAETQKDSFLEPADECFEELVRRHLIY
EEGGGYYNMHDLLRSLAQFLSQDESFCGEAQELTTVSVTTKLRRLTLTDEGGGLALIPQP
LLSQRSLRTLFLRGFCCLRSDVFVGFPLLRVLSLGNSGIENIPDAVGNLIHLRLLDLSAT
KISSLPESIRNLTNLQVLDLSGCLSLHSLPKGITQLCNLRIIEVEATELFFVPSGMGRLE
RLNHFNGFVVGGEQGCSLEDLNPLEQLRVLEIFNLKEAVAAQKGRHVLGNKRRLKELTLA
CPKPGEDPLAEYSEGEIRRIQDVFEELTPPPCLEKLAIWGYFGRQFPVWMMPPSLGSLLP
HLTSLSLFSCRNVMQLPPLGLLPELRDLTIGYAVALVSFGSEVYGSDSTPVLFPKLESIS
LFGMPNLQEWSFCREEEITVFPNLVELNVEDCPRLKSLPRGLKGSPLKELSIEGASLRII
DGLPHLRGLLDITNCQSLERISHLPALRELRIHGKCPLLKNVEKLDSLKRLVIYGWGMDF
LTEGLLRLLQEQQQHDNFHLDLHCDNHVLFGLFDALLNLFTAHRAVFLSVWC.
>aky_K1p1ch04g21101 gene=gene_K1p1ch04g21101
MAMVLDALAGTIVSKLAEVVEEKVATVLGVKDEIKRLQRRMERIKHVLHDAERKRIQSES
VAGWVRELKDVRYDADDIIDLCRHEGGKLLDSQPSTSSDSSTVCCSSCPRLFSCFTSICF
RHEIGNAIKKLNERLNEISEDISDLNLMKSEPEPRVTTVDTRQTSPIIDTSDIVGRVIER
DTNDLVERIVKQDERKLRVFAITGMGGIGKTTLAKNIFNHPRVKSEFSTKIWVCISKNYS
ETSLLKEIISEAAGVPCNLQTRAQLEPRLKEAVSGKTFILVLDDVWRADVWTHLLRNSLQ
SGAVGSQVLVTTRDTNVAMQMGAAEHIHAMEKLPAESGWELLCKSLYATGEEEMQSLRGV
GEKIVGKCDGLPLAIKSIAGVLITKGRNRREWEKVLEKDAWSIGKLPEDVRGALYLSYED
LPSNLKQCFLYCSLFPEDYRFSRAELVRCWAAEGFAETQEDSFLEPADECFEELLRRHLN
DKEEGGYYKGGGYYKMHDLLRSLAQFLSRDESFCGEAQELTTVSATTKLRRLTLTGEGGG
PALTRQPLLSQRSLRTLFLRRCSYSLGSYVFVGFPLLRVLSLRYSRIENIPDAVGNLIHL
MLDLIKT.
>aky_K1p1ch04g21163 gene=gene_K1p1ch04g21163
MAMVLDALAGTIVSKLTKVVEEKVVTVLGVKEELKKLQRRMERINHVLHDAERKRIQSES
VAGWVRELKDIMYDADDIIDRCRHEGGELLDVQPSTSSICFSGPRLFSCFTSIRFRHEIG
DTIKKLNERLDEISRDMSDLNLVKSEPDTRVTTIDPHRTSPIIDTSDIVGRGIESATDDL
VERIVKKDERKPQVFAITGMGGIGKTTLAKNIFNHMSVKCEFSTKIWVCISQNFSETSLL
KEIIRGAGGVHGDLQTKAELEPLLKDAVSGRNFILVLDDVWRADVWVGLLRNPLQSGAIG
SRVLVTTRDTNVARQMGAVHIHPVEQLPSESGWELLCKSLYVTGEEEEMQSLRGVGAQIV
EKCDGLPLAIKSIAGVLTTKGRNPGEWEKVLRKDAWSMGKLPEDLRGALYLSYEDLPSNL
KQCFLYCSLFPEDYEFARAELVKYWAAEGFAETQKDSFLEPADECFEELVRRHLIYKEEG
GYYKMHDLLRSLAQFLSRDESFCGEAQELTTVSATTKLRRLTLIPQPFRLALTPQPLLSQ
RSLRTLLLRGSYSLGSDVFVGFPLLRVLSLANSGIGNIPDAVGNLIHLRLLDLSYTRISS
LPESIRNLTNLQVLDLAYCESLRSLPKGITRLCDLRIIEVEATDLTFVPSGMGRLERLNH
FNGFVVGGEQGCSLEDLSPLEQLRALEIRNLKEAVVARMGRHVLGNKRHLKELKLGCTKP
GEEWEDPPDEYSEGEIRRIQDVFEELAPPPCLEKLKIEGYFGRRFPSWMMSPSLGSLLPH
LTSLTLHLCRNVVQLPPLRLLPELRRLTIDYAEAVVSFGSEVYGSGSTPVLFPKLESIDL
HGMPNLQEWSFCREEEITVFPNLVELHVYGCPRLKSLPGGLKGSPLNKLSIERAGLRVMD
GLPHLRGSLDIVGCQSLERISHLPALRDKLVISNCQSLERISHLPALRELWIQGECPLLK
NVEELDSLKRLTVDSWQMNFLPEGLLRLLQDRQLHQDDDFTLALHSENDILFNTPRNPIT
TRPVTADGRTLSIENDILIFEKKTFACSGLKLRFQNVEKYIRQKQAADSSMTSDLINSFA
DS.
>aky_K1p1ch04g25723 gene=gene_K1p1ch04g25723
MVVVGDVIVSKIIEKLVEIGFEYAADRYFARDTRMKDELERLNDALPRILAVVEKAESGQ
QEVTGALKKWLWQLKDAVYEADNVLDELDYLKLQKQVKKKASGSKEHGHSGWGKMRGFLS
DSKRKVKKASKRVFKSDPILGKMRGAVKRLDEVAAGVGNFISTLQRHQQHPSQSPIPARK
TGPALTERILHGRDKEREELLEWLRKDGSNTSISLFSIIGHGGVGKTTLTQHVYNDDSLT
NSFDCKIWVCISTPFVVEKVMADMIEYTSESTPKVKELAALQEALKKLVSSKKFLLVLDD
AWNDDNRSEWDKLFAPLTSGQKGSKILLTTRSVIVAKMAASALGGSINEPMILKPLDDDN
FLSLFNQYAFAGVDSCDYRKLESIGEKIARRLGGLPLAAKTIGALLNSKLDDSHWNRILQ
ADNISDQAQQRDGVNAVLMLSYHHLPMHLRPCFSYCSIFPQGYRFEKDDLVFMWMALGLI
QKSSQYSNETMEDTGRGYFDDLVKLSFFEQGYFADGTYNMHDLLHEVARKVSHGDCFRFV
GDMSIDQIPNTVRHLHFETNKLDLLKDVGKRKNLRTLVLAFKGYVNEHAKAFEEAFKSLE
SIRVLRLNVDGMNVLPDAIGNMRHIRYLSIHHVIFRLPSSFCRLYHLQVLDFRFFEAVSV
LGLNNLISLRHLIPCEVYYEKIEGLGTLTSLQRFSFTAEVYKLSELKEMEDLRELKIRGL
ENHKHHEDVGTIELHRKRNLLKLELVWSDDRGAADEYELMLDRLQPPDSLRGLTIEGYQG
ARFPCWMEPDLLINLEYMSLECGRAWKHLPSLGKLPYLMDLRLWGLPALQQINCEGGFQQ
LRYLDISHCEQWEEWCGLEAEAVPWCPLLKELVIEYCPRLKALPPLPLGLQKLVLEGVGL
SDSPTLWVGSNRGGSSSSTSSPSLSELRIRRCGKLTSVAGLFRHHLTSLRELWIENCPKL
RMSPDAVTPIDCFSLPSLESLWLGYCGGSDGLAPALLTQSSLASLSFLGLEGANHITAFP
SEGECRRFTSLRELHLAGCGELASIERLKALPHLKELTIRECPKLVRAAAAATPASIIKR
EEEQGFTSTVEELEIDDPFLLHVEPLRKLTSVRRLEIGDGSHLEAALAEPWLLQNSTSLR
SLHLWRKAKILPSSLQTLSSLEYLTLGEACDLQSLPQLPLSLRTLMIGGCNETLKERCRE
NEGADWPNIRHIPDIDID.
>aky_K1p1ch05g06225 gene=gene_K1p1ch05g06225
MNALLYDDVAEEGGQRSRIKAEWVKTVGELAFDAEDCIDKFKVRVESPRVEGLFGPLRIT
ASYVTRLRVRMWIAHEIKRIKSDAKEASERARRYGFTSWNPVAGTTRLDSNTGSLGVLGP
PLNAVLIEETNDPVGSETPQDTLIGWLLKKGSQLDVISIVGTGGLGKTTLAKKVYGSLAA
KDGHFDCLIWTIVFQSFSRKNLLMRIFEKRKGSEEHNSDVKVLA.
>aky_K1p1ch05g06230 gene=gene_K1p1ch05g06230
MRARSLVKYRAVKQRDPVRPIAGTTCSYSNTSSLGMLGPPLNLVLIEETTDLVCNETPRD
TLIGRRNLLMRIFEKCKGSEEHILDEKVLAEKIRDYLKDRREHIFHLQLLSIEHSRILLH
RKVFGPDHEPPKCLDDLTEKILRKYNRIPLALEAIGGVLATKQNKDSPIEWQQLLDHLDS
ELETNPTLEKMNQILDISFKDLPQHLRKYFLYLSLLPEGCVIDSMRLKRLWTTEGFVEEK
RYMLAECCRLLP.
>aky_K1p1ch05g06232 gene=gene_K1p1ch05g06232
MTYSRCDTRPDPPLNAVLIEKTADFVGNKTPRGTLIGCLLKKGSQLDVISIIGTGGLGKT
TLAKKVYDSLVVKDSHFDCLIWIIISQSFIRKNVLMRIFEKCNGSEEHISDEKVLAEKIK
DFIKDRRYPIVLDDIWTVQTWQIIKSIFSSTGNDNRVLMTTRNTNLAKTCSSLSEHIFHL
QLLSQKHSRILLHKKVFGTEHEPPKCLDDLTEKILRKCNEIPLALEAIGGVHATKQNKDN
PVEWQQLLDHLGSELETNPTLGEMNHILDISFKDLPQHLRKCCVIDLMRLKRLWMAESFV
EEKRDMSAEKFIISKSREENLLHQFRDGSTPLTQHKIRRLSVYATSELEDILDKINLPPL
RTLIIFKGMQHPFLTPHFKLLRTRIGKFPESLGKLVNLETLDLRSFDIEEMLDGIINLKN
LCYLLVNHCGHETKSPGGIDNLKNLLEFRGVDIDKSIHMGKELGQLTKLRRLGVSFIKKE
TQRIFVSFKTEQMLAHPDPAHSLESQSSRFFIFTTSAP.
>aky_K1p1ch05g06675 gene=gene_K1p1ch05g06675
MVYRAREEGGRSRWRSGRTAKHELERPKKALPRTVAAKEMIRGERVEKSREAIKRLDGVA
TAAGSFGAAMNESKRARQQRQTRGLTERKAFGRHKEREEVLRWLKDEDESGVPEYAAESG
PGVGGLGALQEALKKMVSSVGYFYLVLDDAWNDDNRSDRDKLLAPPRSGRKGSKTLLTTR
TERVAEMAASASGGSTKEPMKLKPLDDDSFLPLFNQYAFAGEGSCAYRKLESIGEQVARR
LGGFAVCHKDYWSSIEF.
>aky_K1p1ch05g08001 gene=gene_K1p1ch05g08001
MVVVGDVIASKIIEKLVEVGFDYAADQCFAWRRRMNDELQRLNDALPHIQAIVNAAESGQ
QEITGDLNKWLWQLKDAVYMASDILDDLDYIEIQKRVEMNAAGRRPYGSKVSGFISDSKR
KVSKFSKRTFKSDPTLEKLRGVVKRLSEVAVGVTDFLSLVKELNELQQQHHHHHHQTFIT
NSNRETGPVLRERNVLGRDEEKKEVLHWLMRMPIANEDHVGISLFSIVGLGGVGKTTLAQ
LIYRDDTLQSSFSIKIWVCVSTRFDVKKIIGDILEYATKKRPDVAGLGPLEEALKALVSS
KKFLLILDDVWNDDDLSSWETLFAPLRSGLKGSKIILTTRSEKVAEIATLALGGMANESM
KLNPLDGNVFLSLFNIYAFAGINPHNYGKLQSLGEQIARRLGGLPLAAKTIGALLRSNLD
DSHWMNILQSSHISDHGSQRDGVMPVLMLSYYYLPMHLRPCFAFFSIFPQDHLFFKGDLV
LMWMAIGFIQQSPQNPTQTLEDIGSHYFDELVKLSFFEQFGMLDTNPLTQRMEEVYIMHD
LLHDLSSKVSHGECFTFVGDMSINRIPNTVRHLYFETGDLGLLKDMDKWKNLHTLILKFN
GYNDELAVAFQQVFESLESVRVLCITIKEMEVLPYAIGRLRHLRYLSVDHHFTRLPSSIC
KLYHLQVLVCSHIETSSVLILNNLIYLRHLLPYYLPYGNVDGIETLTSLQRLSFSAGAYK
LSELKNLRELQELRISGLHNQQQGKEVSLVQLHDKKRLRVLHLDWLDDSDAAEEYEKVLD
CLHPPDSLKELKIVRYRGARSPYWMEKDLLKNLERIVLSGNTAWKHLPSLGKLPYLNKLR
LDSLTGLEQIGFEETAPCWPLLKYLRISLCPKLKALPPLPLSLQKLRLLYVGLSDSPTFF
LTTPSSSASSPSLTHMEIAGCENLTSVAGLLRHRLSALMMLKISCCEALADLHAEEGF.
>aky_K1p1ch06g35722 gene=gene_K1p1ch06g35722
MGKVRGFLSDSKRKLVKVGKRVFKSDPTLEKLRGAVKRLDEVAADVGNFISALQLQEYMQ
RRETGPAPTEIRVPERNAGPALSAGKVFGRDEERQELLEWLKKDESSTSVSLFSIIGHGG
MGKTTLAQDVHKDVESLTNSFDSKIWVTVSTGFVVEKVMADIIESAEKKRPEVSGLDALQ
EALTKLASSNKFLLVLDDVWNDNNRIGWDKLFAPLRSGHKGSKILLTTRSAAVAKMAASA
LGALGGSINEPMKLKPLDDDNFLSLFKQHAFAGVDSCDYGKLESIGVKIARRLGGSPLAA
KTIGAVLNFNLDDSHWNGILHADNISDKAQERDGVMAVLMLSYHHLPMHLRPCFAYCSIF
PQDYGFDKDDLVFMWMAIGLIKKSSQYSNETLEDTGRGYFDDLVKLSFLEQRYYEGGYNM
HDLLHDLACKVSRGDCFRFVGGMSIDQIPSTVRHLHFETDKLNLLKDMGKLKNLRTLVLD
FGGYVNEHAKAFEEAFKSLESIRVLRLDVYYGMNVLPDAIGNLRHIRYLSICHQISRLPS
SFCRLYHLQVLYGRCFNAGTVLGLNGLVSLRHLIPWGVFYEKIEGIGTLTSLQRLWFAAN
VYKLSELKEMRDLRELKIRGLENRKHHEEVSTIELHRKKNLLMLELDWSDDSDVADEYEQ
MLDRLQPHDSLRVLKIKGYQGARSPGWMGPDLLINLERVSLKYGRAWKHLPSLGKLPYLT
RLTLRGLPSLQQINCEGGFQQLKYLSIYDCGQWEEWCGLEAEAVPWCPLLKELVIYKCPK
LKALPPLPLGLQKLELYDAGLSDSPAFWVSSNSGGSNCGTASSSSTSSPSLSKLIIGSCG
ELTSVAGLFRHHLTSLRELWIENCPKLRMSPDAVTPIDCFSLPSLESLWLGYCGGSDSLA
PALLMQSSPTSLSTLVLGGDNHITAFPSEVGCGRFTSLRELELAGCGELASIERLKALPH
LKKLTIRECPKLVRAAAETTPASIIKREEEQELTSNVEDLDIDDPFLLHIEPLRKLTSVR
WLAIRDCSHLEAALAESWLLQNSTSLRSLILQGKAKFLPSSILQALPSLDYLTLGEAYEL
QSLPQLPLSLRTLEICGCNEALKERCRENEAIRLEPF.
>aky_K1p1ch06g35725 gene=gene_K1p1ch06g35725
MVLVGDVILSKIIEEFVHIGFKYAAGQYFAWDTRSRMKEELERLNKARPRIQAVVEMTGK
QEIKGGLNEWLWQLKDALDEADNVLDELDYLKLQKQVVEKASGSNEHGYSGRGKVLDVLS
ESTRKVCEALKPDPTLERLRGAVKRLDEVAAGVGDFISTLQEAKQLHQQHQSQSTVSTRE
TGPDPTEEKVFGRDEEREKLLGWLREDESITSVSLYSIIGLGGVGKTTLAQLVYNDESLP
NSFECKIWVCISTPFDVKKITADMIEYATKERAKVSRLSALQKTLKDLVSSSKFLIVLDD
AWNDDNRFEWDKLFAPLRNGHKGSKILLTTRNERVAEMATSALGGLINERMKLKTLDEDN
FLSLFKQHAFAGVDSCEYRKLEFIGKKIAKRLGGLPLAAKMIGAQLNTELDDNYWNEILH
ADNISDVTSVLMLSYNHLPMHLRLCFAYCSIFPQDYRFEKDDLVFMWMALGLVTLEDTGR
RYFDDLVKRSFLEQRYNYNKVGYFMHDLLHDLAREVSHGDCFRFVGDMSIDQIPNTVRHL
HFETDKLDLLKDVGKLKNLRTLVLVFRGYVNDEHAKAFEEAFKSLESIRVLRLDVNYMIV
LPDAIGNLRHIRYLSICHVISRLPSSLRRLYHLQVLVCPFFYAGTVLGLNGLVSLRHLMP
WEVYYEKIEGLGTLTSLQRLWFAADVYKLSELKEMRDLRELKIRGLENHKHHEEVSTIEL
HRKRNLLVLELDWSDDSDVADEYEQMLDRLQPPGSLRELTIKGYQGARSPCWMDPDLLIN
LERMSLIRGRAWKHLPSLGKLPYLMHLTLNELPALQQINCEGLEAEAVPWCPLLKELVVE
NCPKLKALPPLPLGLRKLELELVGLSDSPAFRVGSNGGTSFSSTSSPSLSELRIRWCGEL
TSVVGLFGHHLASLRELDIRYCPKLRMSPDTVTPIDCFSLPSLESLRLVDCGGSDGPTPA
LLMQSSPTSLSTLVLGGDNHITAFPSEGEFTSLRELELAGCGELASIERLKALPHLKDLT
IRKCPKLVQAAAETTPASIIKREEEQEFTSNVEDLDIDDPFLLRIEPLRNLTSVTRLWIE
GDCSHLEAALVESWLLQNSTSLRSLDLWGKAKFLPSTLQTLSSLEYLTLGEAYELQSLPQ
LPLSLRSLQIRHCNEALKERCRENEGADWPNIQHIPHIRPSVIEKEVFRQIDENGELLKW
LMKPVAEEDEMSTCVSLFSIAGHGGVGKTTLTQLVFDDESLGKCFKSKIWVCISFPFNAK
KVMKDMIEYATGSKPEVGGLGALLEALKKLISCGKFLLVLDDAWDDDDLFAWGKLFASLR
SGQRASKILLTTRKESVADMASLALGGLISIQ.
>aky_K1p1ch06g35768 gene=gene_K1p1ch06g35768
MAVVGDVILTKIIEKLVEVGLDYAADRYFARDARMKDELERLKKALPRIQAVVEMAESGQ
QEIKGGLNEWLWQLKDALDEADNVLDELHYLKLQKQVEEKASGSKEHGHSGRGKVRDFLS
DSKRKVVKVFKSDPTLEKLRGAVKRLDEVAAGVGNFISTLQEHRQLDQQHQTQSMVSARE
TGPALTERKVFGRDEEREELLEWLRKPVEEEDEGGTNVSLFSIIGHGGVGKTTLAQLVYN
DESLSNSFDRKIWVCISTPFNAKKVMADLIEYATESRPEVRGHSALQEALKKLVSSGKFI
LVLDDAWNDDNRFDWDKLFAPLRSGHKGSKILLTTRLESAADMAALALGGSIKKSLKLNP
LYGDDFLSLFKQYAFSGVNSCDYRKLESIGEKIARRLGGLPLAAKMTGALLNSKLDDSHW
TRILQADNISDQAQQRDGVNEVLMLSYHHLPMHLRPCFSYCSIFPQGYRFEKDDLVFTWI
ALGFIQQSPQYPTEAPEDIGRRCFDDLVKLSFLEKGGTFFNRQHKIHVHYYIMHDLLHDL
ACKVSRGDCFRFVGGSIDQIPNTVRHLYFATRKLDLLKDVGKRKNLRALVLVFKGYVNEH
AKALEEAFKLLESIRVLRLAVNGMNVLPDAIGNMRHIRYLSIHHVISRLPSSFCRLYHLQ
VLACEFFGNETVLGLNNLISLRHLIPCEVYYEKIEGLGTLTSLQRLSFAANVCKMSELKD
LKDLRELKIRGLENRKHHKEVSMIELHGKRNLLKLELVWSDDSDVADEYKLMLDRLQPPD
SLRELTIKGYQGARSPCWMEPELLKNLEYMSLEYGRAWKHLPSLGKLPYLMHLTLSALPA
LQQINCEGGFQQMKHLDISDCEQWEEWCGLEAEAVPWCPLLKELVIKNCRKLKALPPLPL
GLQKLELEVVGLSDSPTFWVGSNSSGSSCSTSFSSTSSPSLSTLIIRRCGKLTSVAGLFR
HHLTSLRELEIRYCPKLRMSPNTVTPIDCFSLSSLERLWLGYCGGSDSLTPTLLMQSSLT
SLSFLGLGGANHITAFPSEVECRRFTSLRELRLAGCRELTSIGRLEALPHLSMLSIHNCP
KLVQATAETTPASIKWEEEQEFTSTVEELKIDDPFLLHIEPLRKLTSVRLLAIQDCSHLE
AALAESWLLQNSTSLRRLNLWGKAKFLPSSLQTLPSLKTLLLANACELQSLPPLPLSLQF
LIIRDCNETLKVRCQENEGADWPNIQHIPDIKID.
>aky_K1p1ch06g35769 gene=gene_K1p1ch06g35769
MVVVGDVIVSKIIEKLVEVGFNYAADRYFARDTRMRVELERLNDALPRVQAVVEMAESGQ
QEINGALKKWLSQLKDAVYEADDVLDELDYLRLRKQVEQKASGRGKVRDFLSDSKRKVVK
AGKRAFKSDPTLEKLRGAVKRLDAVAAGVGNFISTLQESKQLHQQHRAQSMVSARETGPA
LTERKVFGRDEEREELLEWLRKPVAEDDEGGTNVSLFPIIGHGGVGKTTLAQLVYNDESL
ANSFNRRLWVCISTPFSAKKVMAELIEYASESRPEVTGLGALQEALKKLVSSGKFLLVFD
DAWNDDNRSEWDKLFAPLRSGHKGSKILLTTRIVTVAKMAASALGGSINEPMILKPLDDD
NFLSLFNQYAFAGVDSCDYRKLESIGEKIAKRLGGLPLAAKMTGALLNSKLDDNHWTRVL
QANNMSDQAQQRDGVMAVLMLSYHHLPMHLRPCFAYCSIFPQDYWFDKDDLVFMWMALGL
IQKSSQNPNETLEDTGRGYFDDLVKLSFLEQGYYGAVYNMHDLLHDLARKVSHDECFTFV
GDMSIDQIPNMVRHLYFETDKLDLLKDVGKRKNLRTLVLVFRGYVNEHAKAFEEAFKKLE
SIRVLRLAVDGMIILPDAIGNLRHIRYLSIRHVISQLPSSFCRLYHLQVLDCFFSATENV
LGLNGLVSLRHLMPCEVYYKKIEGLGTLTSLQRLSFAANVCKMSELKDLKDLRELKIRGL
ENRKHHKEVSTIELHRKRNLLKLELVWSDDSDLADEYERMLDRLQPHDSLRELTIKGYQG
ARPPCWMEPELLKNLEHMSLEYGRAWKHLPSLGKLPYLTRLTLRGLPALQRINCEGGFQQ
LKYLSIYNCEQWEEWCGLEAEAVPWCPLLKELVIKDCPRLKALPPLPLGLRKLELQGVGS
SDSPTFWVGSNRGGSSSSSTSSPSLSKLIIIRCRKLTSVAGLFRHHLTSLRELEIRYCPI
DCFSLSSLESLWLGYCGGPDSLPSTLLMQSYLTSLSSLGLGGANHLTAFPSEVECRRFTS
LRVLELAGCGELASIERLKALPHLNRLSIHKCPKLVQAAAETTPASIKREEEQEFTSTVE
ELEIDDPFLLHIEPLRKLTSVRLLAIEDCSHLEAALAESWLLQNSTSLQRLYLENIAKFL
PSSLQTLSSFKHLRLAKAYELQSLPQLPLSLQSLVIRGCNETLKERCRENEGADWPNIQH
IRHIIFV.
>aky_K1p1ch06g35771 gene=gene_K1p1ch06g35771
MVVVGDVIVTKIIEKLVEIGFNYAADRYFARDARMRVELERLNDALPRIQAVVEMAESGQ
QEITGALKKWLCQLKDAVYEADDVLDELDYLRLQKQVVEKAGRGKVRDFLSDSKRKLVKV
GKRVFKSDPTLEKLRGAVKRLDEVAAGVGNFISTLQESKQLHQQHQTQSTVSARETGPAL
TERKVFGRDVEREELLAWLRKPVAEEDEGSTNVSLFSIIGHGGVGKSTLARLVYNDENVT
SSFDHKIWACISTPFNAKKVMEDLIEYATESRPEVTGLGALQEALKKLVSSGKFLLVLDD
AWNDDNRSEWDKLFAPLRSGHKGSKILLTTRIVTVAKMAASALGRSINEPMILKPLDDDN
FLSLFNQYAFAGVDSCDYRKLESIGEKIARRLGGLPLAAKTIGALLNSKLDDNHWTRVMQ
ANNISDQAQQRDGVMAVLMLSYHHLPMHLRPCFAYCSIFPQDYRFKKDDLVFMWMALGLI
QKSSQYPNETLEDTGRGYLDDLVKLSFLEQPQDRTFYNMHDLLHDLARKVSHDECFRFVG
DMSIDQIPNTVRHLYFETDKLDLLKDVGKWKNLRTLVLVFRGYVNEHAKAFEEAFKLLES
IRVLRLDVKRMKVLPDAVGNMRHIRYLSTSHVISRLPSSFCTLYHLQVLNFFWPRIRYST
GPVLGLNNLISLRHLIPCQVYYEKIEGLGTLTSLQRFSFAAGVYKLSELKEMRDLRGLKI
GGLESHKHHKEVSTIELHRKRNLLKLELVWSDDSDVADEYEQMLDCLQPHDSLRELTIKG
YQGARSPCWMEPELLKNLEYIKLKFSRAWKHLPSLGKLPYLVHLTLRGLPALQQINCEGG
FQQMKRLDISDCEQWEEWCGLEAEAVPWCPLLKELVIKNCRKLKALPPLPLGFKLYHSIE
AARPWELLYETVTRFSAALDFLQELPNQALPSMEASQSKEVEFSLSRTLN.
>aky_K1p1ch06g35775 gene=gene_K1p1ch06g35775
MKLKPLDEDNFLSLFNQYAFAGVNFGDYRKLKSIGQQIARRLGGLPLAAKTIGALLNSEL
DDSHWNRILQSSHISDNVQQRDGMMSVLMLSCHHLPVHLRPCLAYCSIFPQYYRFDKDDL
VFMWIALGFFQQSPQYPMETPENVGRRYFVLGIKCRNP.
>aky_K1p1ch06g35778 gene=gene_K1p1ch06g35778
MVVVGDVIVSKIIEKLVELGFNYAADQYFARDTRMKVELERLNDALPRIQAVVEMADSGQ
QEITGALKKWLWQLKDAVYEADNVLDDLDYLRLRKQAEMKAAGARGHDRSSKDDHHSTSF
LSSSKGKVVKLSKRVFKSDPTLQRLRVALKRIDKIAASVGNFFTMLQESNQLQQQHQTQS
KGSNRETGPILTEKKVFGRIKEREELLQWLMKPVAEEDESVTSVSLFSITGHGGVGKTTL
AQLVYNDESLANSFSRKIWVCISTPFDVKKILADMIEYATRRKPKIVGLGALQEALKEIV
SSGKFLLVLDDAWNHDNRFEWDKLFASLRSGHKGSKILLTTRTVRVAEMAALALGGSMKD
SMKLKPLDDDNFLSLFNQYAFAGVNLCDYSKLESIGEKIAKRLGGLPLAAKTIGALLNSN
LDGHHWTRILQSSNISDEAQQGDGVMSVLMLSYHHLPIHLRPCFAYCSIFPQDYDFVKDD
LVFMWMALGFIQKSSQNATEALEDIGRRYFDDLVKLSFLEPNYEIVYFKEEERKYIMHDL
LHDLAGKVSHDECFTFVGDMSIDQIPNTVRHLYFETDKLDLLQDVDKWRNLRTLVLIFRG
YVSEHANSFEEVFKSLESIRVLSLTVDGMKVLPDATGNLRHLRYLSIHHGISRLPSSFCK
LYHLQVLASKYFGTHSILDLNNLISLRQLIPCSEYYEKIGRIGTLTSLQRLCFPASAYKI
SELKDLRELRELKINGLENVNHCEEASMVDLHVKNNLHKLHLVWSDDADVADEYELVLDK
LQPPGSLKELTIEGCPGARSPKWMGPISLRNVEHIDLTVNAAWEHLPSLGKLPYLKCLRL
TELRAVKKIDCEGGFQQLKYLHISVCEQWEEWSGLEAETVPWCPHLQELIIEYCPKLKAL
PPLPLGLQNLLLDEVGLSDSPTFWVGSNYGGSSCSSTISSLSSPSLSDLTIRSCENLTSV
AGLLQHHLTVLRSLVIKCCGELVDLNAGEGFRHLLSIEDIAISNCPKLKMAPETVAPTDC
FPLSSLQFLDFSHCGELDSLFPILLMQGALTSLSFIYLRGANQITSFSSEEACRRLTSLR
SLHLEGCGDLTSIEGLKALTHLHSLVIIKCPKLVQAAAAEISSSRTREEGFTLTVDRLDI
DDPLLLHIEPLRKLTSVRAVTIGDCSHLEVAHAESWLLQNTSLGSLILENFAKLLPSSLQ
ILTSPKPLTLTETVELQSLPQLPLSLQNLWISGGNETLKERCRENEGADWYNIQNIPLIE
IDSDSGYSSVQSLFF.
>aky_K1p1ch06g35927 gene=gene_K1p1ch06g35927
MAVVVDAFVGRCLNLLDQLVTDEVVMILGVKDELLRLQEKLDFIKDLLVDAERRRIQDKS
VNRWLSKLRDVMYDADDIVDLCRIKGRELLQGQATQQISSSPSARRPPRRRFLFFSSCFK
SLSAVPLRHEIGKEIQNINQRLEDISKDRVMFSLQHVDAPTVSSTQVNTRQTSPLPSSDL
VGKEVKMAADRLVDSLVRSENENILVFAIVGLGGIGKTTLAQKIYNHKKVQANFHERLWV
CVSQNYSEIELMKQMIRSAGGDHGHAQTKAELQPLLGSTLAGSRFLLVLDDVWQADVLGR
SHAHHRGSDMS.
>aky_K1p1ch06g35928 gene=gene_K1p1ch06g35928
MRAVHTHRVNSLTAEDGWELLSKSVFGDAADESIRDLHAVGVKIVEKCGGLPLAIKAVAG
ILRTKERVQREWENVYKSQVRTLMTQESSQDGSTKHDFVWSLVTDHRKPANCAQ.
>aky_K1p1ch06g38186 gene=gene_K1p1ch06g38186
MVVVGDVIASKIIEKLVEVGFDYAADQCFARRRRMNDELQRLNDALPRIQAIVNAAESGQ
REITGDLNKWLWQLKDAVYMASDALDDLDYIEIQKRVEMSVAGRRPHGSKVGGFISDSKR
KISKFSKRAFKSDPTLEKLRGAVKRLSEVAVGVTDFISLVKELNQLQQQQQHHHQNFIAN
SNRETGPILRERNVLGRDEERKEVLQWLMRMPIANDDHEGISLFSIVGLGGVGKTTLAQL
VYRDDTLQSSFSIKIWVCVSTRFDVKKIMGDILEYATKKRPDVGGLGPLEEDLKTLVSSK
KFLLILDDVWNDDDLSSWETLFAPLRSGLKGSKIILTTRSEKVAEMATLALGGTANESMK
LNPLGGNVFLSLFNRYAFSGINPHNYGKLQSLGEQIARRLGGLPLAAKMIGALLRSNLDD
SHWMNILQSSHISDHGPQRDGVMPVLMLSYYYLPMHLRPCFAFFSIFPQDHLFFKGDLVL
MWMTLGFIQQSPQNPTQTLEDIGSRYFDELAKLSFFEQVGMLDTNPLTQRVEEVYIMHDL
LHDLSSKVSHGECFTFVGDMSINQIPNTVRHLYFETGDLGLLKDMDKWKNLHTLILKFNG
YNDEHAVAFQRLFESLESIRVLCITIEEMEVLPYAIGKLRHLRYLSVDHRFARLPSSTCK
LYHLQVLVCSNIETSSVLVLNNLMNLRHLLPYYLPYGNVDGIGTLTSLQRLSFSAGAYKL
DELKDLRELQELRISGLQNQQHGKEVSLVRLHDKKRLRVLHLDWSDDIDAAEEYEKVLDC
LHPPDSLKELKIVRYRGARSPYWMEKDLLKNLERIVLSGNTAWKHLPSLGKLLYLNKLRL
DSLTGLEQIGFEGGFQQLKILEIHGCEQLEEWSGFGAETTPCCWPLLEYLRISLCPKLKA
LPPLPLSLQSLKLLYVGLSDSPTFCLATPSSPSSSPSLAHMEIVGCENLTSVAGLLRHRL
TALKMLKISCCEALADLHAEEGFQHLHSIGSLRIEYCPKLEMATDAVAPINRFPLSSLHL
EHCGELDRLFRALLMQGALASLSELRLSGWNHMTSFPSEEACRRLTSLEVLELGDWGGLI
SVEGLKAFSHLRRLSIEKCPKLVQAAAAAASIKGKEEEEEEELTLTVGTLRIDDPLLLHI
EPLRKLTSVITLRIGDCRNLECEGDINSWLLRNRASLRSIHLEKYTAKLLPRSLQALSSL
ESLEITEAYELQSLPQMPSSLQWLEISGCNETLKERCVEDEGVDWPNIKHIPEIDILAWY
ELSESSSGSSDFALSDSDQC.
>aky_K1p1ch07g39242 gene=gene_K1p1ch07g39242
MAMILDAFVDNFKGFLEKLVQDELDMLLGVEDEIESLQNKLEIISRVVADAEKRRIDDEG
ISRWIKKLKDVMYDADDILDLCRIESEKYASHENTQTELFWSGTWGCNNFYQLSCLPLPT
CFRNPVFAHDIGKRIKTLNSMLDKISEEKSLYGLVSLCGNLSDESMVSEISEKTSSIVES
DLVGTKIIDDTRKLVQLLTKPDGSENVLMFAIVGLGGIGKTTLAQQVFNDSTIGQFPLKI
WISVSKSFDGNDLLKDVIFGAGGDHGNVVSRNQLVNKLVTCLRGKKFMLVLDDVWDVSVW
EMLLRNPLSVGVVGSRVLVTTRDERVANRMRAVYCHKVDILSPEDGWSLLCKKLVPRGKE
WEIEHLQDIGIKIVEKCGGLPLAIKAMGGALCEKALYWSYLQLPPHIKQCFLWWFLLPKG
YDISMYEVVDLWTAEGFIKGQGGSPALMDKTGHKYYKELVCRSFLQLNPMYFRSVHMMHD
LLRPLAEFLSQDESLFVDVPEKLSNKDSWMRLCRLSIEVGELHVDDILRSKVSLRTLILF
NNQSKHLSDLLGHLPFLRVLELYGSRVGELPDTLTSLAHLRYLGLGCTQIRELPENIGDL
KNLQFLHLNDCKELDRLPSSVVSLKDLRCLDIMNTRLNGIPAGIGSLTQLTCLKGYCLHC
PVEVDGTPTTNTGKWSTLDELGPLLHLRNLSLSFEATSNSFEARAAQLTEKSHLTRFFLS
CGYNWMDKATEVEIKRIKDISELLQPPTCLDELRLQGYPCSRLPHWMTVMELPNLTRLLL
KKFKYCENLSSLGELPNLAILHILEMPSINTIGPEFMGTSGGRVHGNKGKHALASTVAFP
KLEHLEFHEFAMWEKWQWESKFHTMPCLQESLLVNCPKLITVSQI.
>aky_K1p1ch07g39657 gene=gene_K1p1ch07g39657
MGGLGKTTLAKIVYNDQRVKGHFQLLMWVCVSEEFDVKRLIQAIIESATGKPCHDLSMEL
LQNKLKKALGSRRYLLVLDDVWNEDETKWRELRVLLSQGVQGSVIMVTTRSNIVSSIMRT
TDSYMLAQLSDEDCWCVFKQRAFASGPAEPYELVNIGKKIVKKLGGVPLAAEMVGSFMRL
KTDEREWLSVLESETWNLPASKNGILPALRLSYDHLPSHLKECFAYFAIFPKDYNMNKEL
LIQLWMANGFLQCEGGMEIEDKGKEMFDELVAASSFLQIVEENKFYGYRTTTYCKMHDLI
HDLSQAIAKNVCSILEDKEPEGSQGAKLRHVSFNGKATETRIGRAICNFSKSLHTLFKLN
SFHESTVSHLHVWLKAKSLRVLALPSVKVKEALRDIDNLKHIRYLDLSRTDIETLPEATC
RLFHLQTLKLENCKKLRQLPMGIKNMEKLRHLYIGGCDALTHMPIGMGNLTGLRTLSVYV
LGNKASSGNIRELKHLNIRGELQLRGLNNVKIASDAKEANLCSKRDLLSLHLSWNCDPST
ENFQEVIEALQPHRNIKWLRIEEYGGAIFPDWMMQCEVHLPNLVEVYLYNCSRCATISRR
LGSSGFLRF.
>aky_K1p1ch07g42693 gene=gene_K1p1ch07g42693
MVVVGDVIASKIIGKLVDVGFDYAADQCFARRSRMNDELRRLEDALPRVVYMASDVLDDL
DYTEIQKRVETDAAGSGPRGSKVSGFISDSKRRVSKFSKRAFKSDPTLEKLRGAVKRLGE
VAAGVEVFNSLVTERNHHHQQQQQQQEHRETGPIVRERDVLGRDGDRKEVIHWLTRAPIA
NEDHEGISLFSIKGLGGVGKTTLAQVVYRDDTVRSSFSIKIWVCVSTRFDVKKITGGILE
CAAQRRPDVGGLGPLQEALEALVSSKKFLLVLDDVWNDDDLSSWQTLFAPMRCGLKGSKI
ILTTRSEKVADMATLALGGTTNQSMKLNPLDKSNFLSLFNRYAFARTNPHNHGRLQSIGE
QIAGRLGGLPLAAKTIGALLRSNLDASHWMNILQSSRISNHGPQRDGVMSALMLSYYYLP
KHLRPCFAFLSTFPQDHRFLKDDLVLKWMALGFIQQSPQNPAQAPEDIGSRYVDELAKLS
FLEQFDPRSTNPLTQRVEEVYSMHDLLHDLSSRVSHGECFTFVGDMSINQIPNRVRHLYF
ETGDLGLLKDTGKWKNLHTLILKFNGYNDEHAAAFQQVFESLESIRVLRITIEGMEVLPC
AIDKLRHLRYLSVRHCSTRLPSSIRKLYHLQALACRNIATSPDLVLNNLINLRHLLPYHI
PYGNVNGIGTLTSLQGLSFSAGAYNKLGELKDLRELRELRISGLQNQRHDEEVSLVQLRD
KKRLQVLRLDWDDDSDAAEEYEKVLDRLHPPDSLKELRIVRYRGARSPYWMEKGLLKNLE
RLVLTENAAWKHLPSLGKLPYLNELRLIFLKGLEQIDFEGGFQQLKILQIRDCEQLEEWS
GFGAETAPCWPLLEHLGISWCPRLKALPPLPLSLQRLELKRVGLSDSPTFFPATPSSSSS
SPSGLTHMEIEGCENLTSVAGLLRHRLTALRTLGIRRCGALADLHAEEGFQHLHSIESLA
IEYCPKLKMATVAVALTSLSVLRLSGWNRITSFPSEEACRRLTSLQFLELGGCGGLMSVE
GLKALPHLDILSIHKCPKLVQAAAAASSIKGEEITLTVGRLWIDDPLLLHVEPLRKLTSV
KDLRIWDCGNLESEGDINSWLQLRNRTSLGYIFLGKYAAKSLPRSLQALSSLDSLRIAGA
HQLQSLPRMPSSLRSLWILGCNETLVERCAEDEGADWPNIKHIPKIVVSESDRWASHITN
KREKIRE.
>aky_K1p1ch07g46492 gene=gene_K1p1ch07g46492
MALSCLSEIGTGVASELGKETVNNLFIHLKSSFCYLVHYKEKVKNLQETFEDLRSVKNDI
QRRTEAAEKNGEVVDDVVTSWLRKVSELEQAVNTMLAEVRENKRSFRRFYPNLISRYKLG
KEATQRKLDAEKLQEKGNFASVSQLPPPPSIESMPAGDFMAFSSTIEAMDNVLKAMRDEN
QQLIGIYGMGGVGKTTLMEELGRRFSISKEFGTVIKVVVSQNPNIDQIRREIAEELGMRL
FGEGESAARKLADRLKKETKIVIMMDDIWSRLELRVIGIPIGDEHRGCKILFTTRTLQAC
RLMESHASIIVDVLTREDSWTLFKSKVGDICSSPDIENVARKVADECGGLPLAIVVVGRA
LRGCSEKSVWESGLMQLKRSIPDELLNVEEQLFKSLELSYNYIKNEEMKLLFLFCCLFRE
DYEITEDELTRYVVGEGFLKDVYSLDEARGKIHLLVHDLIASCLLLQTERERSVKMHDVV
RDVAVYIASKGDDCFFVKAGLGMRYWPESRTLEMCKRISLMNNDLLELPDQPNCPKLLSL
LLNSNPSLSGISSSFFRGMASLAVLDLSDTNIQSLPSSLALLTNLGSLRLDRCRRLTDLS
LIGKLRKLKILGLQKCQVDILPEEIGTLADLKLLDISYSTSLVLVKGLSRLEELFMIGYN
IRESLFLHIGYLERLAYLQMYVSDVRYFSQDVEALDGWKNLKKFMIYCEYDWYSLATIHE
KNLFLKNVDRAGNWTKILLTEAEDLILDSCNCDRGDFVNVKKLRLVNCGTIGNLLDTSKP
EFSPNAFKNLEHLNLANLESLKTICQGETPSLSFKKMRVLEIIRCKNVVCIMPYNLLRRC
HYILQVVSVNSCTEVIEIFNSEGFTQGIPILPKLERLQLTSLQNLIRLFSGNVPNGSLRK
LSSLQVSGSNKLQFLLPQITGAFVNLKELEVGSCASLEYLLLSSLAIELKNLERLTVKKN
YAMEVVIEGEDGVVVNKSLFPRLKEVVLVDLPKLGRFYRGEIAGRCFDWPLVEFVRLELC
PNMKMFPIGSKSAPKLKKIHMGDDDDVEWFKALEWEDASILSRFEISCKTGP.
>aky_K1p1ch07g46493 gene=gene_K1p1ch07g46493
MLAVVRENKRCFSGFCPNLISRYKLGKEATQKKLDAEKLQEKGNFASVSQLPPPPSIESM
PAGDFMAFSSTIEAMDNVLKAMRDENQQLIGIYGMGGVGKTTLMEELGRQFSINKEFGTV
IKVVVSQNPNIDQIRREIAEELGMRLFGEGESAARKLADRLKKETKIVIMLDDIWSRLEL
RVIGIPIGDEHRGCKILFTTRTLQACRLMESHASIIVDVLTREDSWTLFKSKVGDICSSP
DIENVARKVADECGGLPLAIVVVGRALRGCNEKSVWESALMQLKRSIPDELLNVEEQLFK
SLELSYNYIKNEEMKFLFLFCCLFREDYEITEDELTRYIVGEGFLKDVYSLDEARGKIHL
LVHDLIASCLLLKTERERIVKMHDVVRDVAVYIASKGDDCFFVKAGLGMRYWPESKTLEM
CKRISLMNNDLLELPDQPNCPKLLTLLLNFNPSLNSISNNFFRGMASLTVLDLSDTNIQS
LPSSLAVLTNLGSLRLDRCKKLTDIYLIGKLKKLKILGLQKCQVDILPEETGTLADLKLL
DISYSTSLALPTTLINRLSRLEELFMVGYDIKESLFVNIGYLERLAYLQMYVSDVNYFSQ
DVEALDGWKNLKKFMIYNEFDWYSLATMYQKNLFLKNVNQAGNWTNILLTEAEDLILDNC
NCDKGDFINVKKLRVVNCGTIENLLSASQPQFSRNAFENLEHLNLANLESLKTICQGEIP
SSSFKKMRVLEIIRCKNLVCIMPNNLLQRCHCTLQVVSVNSCNEVIEIFNSEGFTQGIVI
LPKLERLQLTSLQNLIRLFSGNLPNGSLQKLSRLQVSGSNKLQRLLPQITGAFVNLEELE
VGSCASLKYLFSSSLAVELKNLEKLTVKKNYAMEVIIDGEDGVVLDKSLFPRLKVVVLVD
LPMLERFYRGEITGGCFDWPLVEFVRLELCPNMKIIPIGSESAPKLKKIHLGDDDDVEWF
KGLEWEDASVISRFEICKTGP.
>aky_K1p1ch08g13858 gene=gene_K1p1ch08g13858
MAGSAISFAVEKLGQLLIQETKFLSEIGGEIEWLRTELRWMESFLKDADAKRRKGDERVK
NWVREVRDVAYQAEDVVDLFFLQNDSKQGAIAEFFRSYICFLSDLVGLHELGAEISQIKS
KVLRICESRDAYGIVSLGESREQSSYSAVDAMLQVRRQSSPHLDDDMVVVGFDTHKQFIL
ELLLDTNIGRRCVISIVGMGGLGKTTLATMVYNSSEVEAHFSICAWITVSQDYRVSELLK
NIMKRVMGTVFTGEHYERLENLEEDELKSKLYNFLKQTRYLIVLDDIWAQEAWEQIKAAF
PNAKNGSRVLLTTRLMDVARSADPRVPPYELPFLTHEQSWELFLKKAFSSDQDFTPSCPK
ELEELGHEIVKRCGGLPLAVVVLGGLLSRKEPSFNTWLEVAENVDWESTRDGQQCLQILA
LSYSHLPDHYLKSCFLYLGCFPEDYQMKASELIRLWIAEGFIPQSGRQTLEETAKGYMEE
LVQRCMVQVVDRSAATRKVKHLRIHDLVRDVCISEAKEDGFFRICRNYVGTAEHGVAASR
RLVIFDKALSGDFHYSVCRARTVLAFNSKSINAMILTNILLGFKLLRVIHLNCPPEVEFH
KLKLPNEISSLIHLRYITLRTRRLWYLPSSIGNLCNLQTLNVRETSICTLPKTIYKIQTL
RHVYTADAGVCSSSIGNLASLQTLKVVKAGSWIQNSLAKLSSLRKLAISEISIDVITTLS
DSLPKLNHLTSLNLRTHQSIPASPLFTSLPSYQHLCKLALEGSWTGICKLPQNLISLSLL
CCKLDKDAIAALERLPSLSFLNLDSCELAQDEMVFSAGGFPRLQILLVNHLDTLRYWRIE
SGAMSDLTDLRIKNCIKLMKLPDGLEHLSLKNLVMKGFQPNIMRRLSSMGPDWHKVEHIP
SLMIDPTTGE.
>aky_K1p1ch08g14048 gene=gene_K1p1ch08g14048
MVGREPEFQRLQELAGDNDVSIIGIYGMGGVGKTELLNKFYNETHLKDTHDMIWIDMNAC
HSVQDSQRAIAAKLEVRWNENEQQEARAHPISQYLNKKSFVLILDGMWEEVNLNDVGIPS
PRQSRSKVILTTRIESVCNRMGAAKAKIQVKCLKFDEAWSLFTEEAGEGLINSHRMVERH
AKALVGKCGGLPLALVTVGRAMADKEDPQSWKHKIEQLDSSPQKILGPGVLSSLARSFDE
LADDRLGKCLLYFLLIPKRDKVYKEWIIDYCIGEGVIDDLRRDGDQIYDEGRSLLGVLKS
KSLLESYDSDDVDTVRMHPVIRSMALWIAGGRGTEENKWLVEVNKQLKSQPSAEKWRGAE
RISLAGNEITELTQIPDCPSLITFSMWLNRGLAKICNGFFVAMPNLKVLDLSHSLIEEVP
AEIGRLLELRYLDFYNTKIRSLPEELGCLKKLRFLLLSRTPNLTKIPKGLIRKLCELRVL
RMYNSYNNWNAETDGDGDGLELEELQSLEKLKALGISINNVLALGKLAQSHKLADSTRYL
EISISPGLSKLSTADLGKDYRALKDLRLYRCSDLEELEIAEGDVIGHSRLSCLAEVYLFE
LPRAKILWRSGCLDNLSYLQIEDCKEMRQLIHYEEEEEKEEEEKTKEIDVLPQLTMLSLC
NLPEIETLSCGRRLLAFPSLNELYITNCPKLKTLPLNARKLKCIKGSKAWWNNLEWSEDD
NTIRSKLKAIFEEDEPPK.
>aky_K1p1ch08g18532 gene=gene_K1p1ch08g18532
MTDFLLSLVTPVVEKLRDFLIDRVMLTIRVGDNVSALDHQVEILKQKRQDVEGTIERDEP
AGKVATNEVKGWLQNAEDLEKEAATISNKYRERNCRFPGGCSFNCWLSHSISAEAVDVKT
RVEAELQRIEHIQRTEYPPPPRAQEMPTTALGSDTGSEIRSKVDKALDFLRNDNEAVLGI
WGMGGVGKTTVLQHINNALATVNDPSLRFHRVVFVTASRGCTVEKIQKQVAKELWLPEGG
DHGTNIFNFLNKRSFVVLLDDLWESLDLKQVGVPPLGAFGELKHKLILTTRHHQVCLDMG
ADPIETVSCLDADNARRLFREKVGGEVINSHPLISDLADKIADECGGLPMALTATARAMA
GKSRPELWEKALNDLRASKMSTISGRKDDPLSLLKVSYDYLENPAWRECLLLCALWPEDF
EIPEDDIIECWMGHGLLGDFSNMMEAYYNGYEIVNSLHKASLLEYSEDEYLRGVVRLHDL
IRDMALWVASGEKGKKWVVLSGVGASETLRDKMLWREAHKVSLMKDGGLRSLPPDISTAP
NLVTLVLKDTNLQCEGLGSLKNFRNLKCLDLSSNDLQGFPVEICRLYKLEYLNLSDNIHI
RILPRELKDLRRLKYLLLRNTAISEAPRELLSSMDGLEVLLRNTAIFAAPRQLFSSMDSL
EVLDLSSFHEIEQDSIINNNLDGLKGRLKGLGINACSWHDLDKLGELSVPITRLNRWIRK
FEMGPSLDLLPRRKHPRDTAWSSLMYLEVRGEFRVVSGGLFELESDQPVETLVVDESYGC
FPRHLTVVRHYDLEEIVWKGVKDGGAASLNMLASVAIHRCDKLKHLSWLLNLPLLAVLDV
RWCERMEHVIRGEEEEEEEAREMEHEHQAPSRLPPAIFPALRTLRLQTLPELKSICNDRV
VSLPRLEHLLVANCPSLKRLPFDTPASCSRLKKIEAGRGWWEDTLELDGGMRSHLQSRFV
EIE.
>aky_K1p1ch08g18536 gene=gene_K1p1ch08g18536
MDFLLSLVTPVVEKLRDFLIGGVMLTIRVGDNVSALENQVEILKQKRQDVEGTIERDEPA
GRVATNEVKGWLQNVEELEKEAATISNKYRERNCRVLGNCSFNCWLSHSISAEAVGAKAK
VEAELQRIEHIQRTEYPPPPRAQEVPTAALGSDTGSEIRSKVDKALNFLRNDNQAVLGIW
GMGGVGKTTVLQHINNALATANGASLGFHRVVFVTASRGCTVEKIQKQVAKELQLPEGGD
HGTNIFNFLNKRSFVVLLDDLWESLDLKQVGLPPLGAFGELKHKLILTTRDRQVCLDMGA
DPIESVSCLDADKARRLFREKVGGGVISSHPLISDLADKIADECGGLPMALIATARAMAG
KSRPELWGKALNDLRASKMISGRKDDPLSLLKVSYDYLQNPAWQECLLLCALWPEDFEIP
EDVIIECWMGHGLLGDFNNMEEAYANGYEIVDGLHKASLLEYSEDEHLRGVVRLHDLIRD
MALWIASGGKGKKWVVLSGVDGASDEALRDKMLWREAHKISLMYNLWLQRLPPDFCAPNL
VTLVIDYCGIGRYGLGSIQNFRNLTFLDLSSNLLQGIPVEICRLSKLEYLNLSANLSTRS
LPRELEDLKRLKYLLLSNTAISEAPRELFSSMDSLEVLDLSSSLKKISQGSIINNNLDGL
KGRLKGLGINACSRRDIDKLGELSVPITRLVRWITEYETGPSLDLLPRRKHPRDPTWSNM
IHLGVVGRVGLSGPESRQPVQALVLDKIDQPVVKTLVVDESDGCFPKRLAVGGLNHLEEI
VWKGVKDRGAASLNMLASVSIESCHKLKHLSWLLNLPLLEVLVVRGCWRMEHVIRGEEEE
EEEEEAREMEHERQAPSQLPPATFPSLRALRLLHLPELKSICNDRAVSLPRLEHLLVISC
PSLKRLPFDTPASCSRLKKIEAGRGWWEDTLELDGEMRSHLQSRFVESLY.
>aky_K1p1ch08g19491 gene=gene_K1p1ch08g19491
MVVVEALMISALVSKLTASAGTLLNRELGLAWDAKLELRKLVSTLSTIETMLQASEEMPS
HNREMQQWLRKLQDAVDDATILLDSFFLKKGQLFPLSSKFPYINGPAHDIKDIKEIIEAL
AKEKGFLSDARGNSVTVAVQEATDSSLPHSEVHERVAEKEVIVELLRDTSCQEKISVIPI
VGIPGIGKTTLAKMAFNDNRVTEEFRNGLMIWVWVSDGIDVKKIAQDILQSAASQNRVDK
SYWNWLRTRLQQILHGRKFLEPTASQNHVDNSNWDQTKTRLQQILQGRKFLLVLDNVWND
SGKNWDELKHILEEGEHGSKVIVTTRNNKVANIMKTTNPCHLEGLKESSCWSIFAQTAFK
GRQNINQFLEEIGWKIAGKSKGVPLAAEALGRLMHQKDEAEWLAVKNSEIWNLAEENEIL
NTLRMSYKHLPKHAYRCLAYCSIFPRDYEIDRDIIIKLWIAHDFIQPKGSKEVEDIGHDT
FQHLLDRFFFQPLRKDEEGRTTTFKLHALIYDLARCEMEISINRHFFSHGCVSDVPKNVY
LRTLCLLNCPRRSASEVQGPVYNKFRLLRTLDLSNSAVTFLPDSVGGIMHLRYINLSGTD
IESLPAALSGLENLQSLILKRCLKLRKLPPKMRKVKSLRHLDVDECESLDHMPNRIGQLQ
FLQTLPIFIVGKEKGYNIRQLGALNLRGKLDIRYLGNVENASEAGDANLKEKEHLNTLSL
SWKAGNCRNLPDSDKVFDALQPHKYLKRLSVQEYKGKSFASWLNSYCLPNLVELTLINCS
GCESLPPLGELPSLKSLTIGGLDAARCFGKAFYGFNTQLAAFPSLEELNCLDMICLESWE
SEREDSFPRLSVLIIKRCSKLSNLPRISSRSLRHLEIVDCPNLDSTKATKALKNLHFITS
LKIEQVYHKGSPSAPDDSLLEILLIRTNSSC.
>aky_K1p1ch09g57372 gene=gene_K1p1ch09g57372
MLFDGRKQLVPGKRGRNDFVADSASYCFSQLAEDLGAAPVWVINNGISHNDHVDHVEICG
VVLQAFVSEYAVHGGDAGSGSLLATLAEAAFLIGLEKNRAAEGARELVKRKKSFDGLTER
RAPRIRRLPTLTSDPTGDSTDRYLNMVFGHLQNEEVGMVGIWGMGGVGKTTLLQTINNHP
DVASAGFDYVIWLGVSQDLDLNRLQKETAQRLGLTLEEGTSSTLDSRAQVLYRYLKTKSF
LLLLDNVWDPLELARLGIPSPMHGSSGGTVHKRKVLFTTRSETTCEHMIACQKLNSGCRK
IKIDCLKQEEAWKLFLHSVGEDTRTVINTDKRVCSRAEKVAEKCGGLPLAIVVIAQAMSA
NKTWKEWEVAVNSMERNGIQEMWSKGADPFPLLKVSYDCLPDDNVKNCFLSCALWLGDYP
VYEFDLINFWLGKNVIDDFGDLTESYNKGYAILQILKRACLLEEVQVIFVGVAKMHDVIR
AMALWIISEYKKEWIVIDQAKRKNESDGDSAGWTSRDAKTISLIHGRPGTQLPQRPDCPT
LSALILRWNLIDMIPERFFQNMNALTCLDMSHNKISEIPAAIGQLLHLRYLDLSHTSISL
LPIELGDLIQLTSLSLKSSFSLKSIPHGLISRLQKLGRLTLLDTAFNAWDTEGQASIEEL
VLSRITSLSIDVRRLDTLEHLSKNRLLSLWRVAIRELEGVTALPLRSLLRNGNTRCTLLD
LLISGCEYLEEVDISCHSEEEFDSLEGFYVCRNPALKKITFSGGSLLRNVPQLILHSCDR
LKNVTWIVHLPYLESLLIKECNDMEHVIADEEDDNVATKRGDIEAEKYMLKFSKLRRMDL
IGLPELRSFSTRAFSAPLLTAVRILERPKFDASQKAELMSI.
>aky_K1p1ch09g57377 gene=gene_K1p1ch09g57377
MSACQNLSSGCRKIKIECLKQEEAWKLFLHNVGEGTGTVINTDDRVCSRAEKVAEKCGGL
PLAIVVIARAMSADKTWQEWEVAVNSLKRIGIQVAVNSLKRIGRCLLTRLGKKGSSRPFP
SLERDRATEEFDLINFWLSLNVIGDFGDPTESYHKGYDILQNLKRACLLEEDQGIGMGAI
KMHDVIRGMALWIISECKKEWVIIDQAKRKNESDGDGAGWDSRDAKTIWLIHGTQLPQHP
DCPTLSALILRGNHIDTIPERFFQNMNALTCLDMSHNYNIIGRSDPIEELVNEFFKISEK
HPSWIDTEITKTSIEELVLSRITYLSIDVRRLDTLEQLSKNRLLSLWRIDIRELEGVTAL
PLRRLLRNGNTRRTLLHLGISDCEHLEEVDISCHSEEEFDNLERFTVYWNPALKKITFSG
GSLLRNVRLLSLDSCGRLKNATWIAHLPYLESLIILGCNGMEHVISDEEDDDVATKRGDI
EAEITLKFSKLRTMLLLQLPELRSFSTRAFSAPLIVVP.
>aky_K1p1ch09g57376 gene=gene_K1p1ch09g57376
MDSVVTPSIQQAKYLLNAEAIVTDLREASKDLSLTKGEVLKQIDTAKSDEIVPTERVEEW
TKDVESREADISKIVEDYDNRATCFGGRCPRNCWSSYRISKRAARAAEGARELVRRKQNF
DGVTERRAPPIRRLPTLTSDATEDSTDGYLKVVFGYLQEEEVGMVGIWGMGGVGKTTLLQ
KINNHPDVASAGFDYVILLGVSEDLDRDRLQKETAERLGLTLEEGSSRACKAWDTSSHAW
RQQQQRHCT.
>aky_K1p1ch09g57378 gene=gene_K1p1ch09g57378
MQMESVISAVVSPIIDSVITPSIQQAKYLLNTEAIVTDLKEASEELSLTKEEVLQQIATA
TSTSDAIVPIERVNVWTRDVESREDDISKIVKDYHNRVTCFGGRCPRNCWSSYRISKRAA
RAAKGARELVRRKQNFDGLTERRAPRIRRLPTLTSDATADSTDKYLKLVFGYLQDEEVGM
VGIWGMGDVGKTTLLLKINNHPDVASAGFDYVILLVVSQDLDLDRLQKETAKRLGLTLEE
GTSSTLDSRARVLYRYLKIKSFLLLLDNVWDPLELARLGIPHPTHGSSSSGTVPKRKVLF
TTRSETTCDHMMACQNLSSGCRKIKIECLKQEEAWKLFLHSIGEDTRTVINTDKRVCSRA
EKVAEKCGGLPLAIAVIAQVMSANKTWQEWEVAVNSLERIGIQEMWSKGADPFPLLKVSY
DRLPGDNEKNCFLSCALWLGDRASWEFDLINFWLSMNVIDDFGDLAESYNKGYAILQILK
RACLLEEDQGFFVGAVKMHDVIRGMALWIIPKCKKEWVIIDQAKRKNESDGDGAEWTSRD
AKTISLIHGRPGTQLPQHPDCPTLSALILQRNHIDMIPERFFQNMNALICLDMSRNKISE
IPAGVGRLLHLRYLDLSYTSITLLPIELGGLIELRCLSVNGSSSLRSIPHGLISRLHKLA
QLQLLGSAFNAWDTEGQASIEELVLSGITSLSIHVRRLDTLEQLSKNRLLSLWRVAFIEL
EGVTALPLRLLLRNGNTRCTLLDLDISDCEHLEEVDISCHSEEEFDNLEGFFVDSNPALK
KITFSGGSLLRNVRELFIHSCDRLKNATWIVHLPYLESLFIMGCNDMEHVIVDEEDDNVA
TKRGDIEAENTLKFSKLERMDLMGLPELRSFSTRAFSAPLLTDAVYGISGLKTVSFNQRK
SFSSIRILPARMRFQVSCAAKPETLQKVCEIVRKQLALPDDSKVSGESKFSTLGADSLDT
VEIVMGLEEAFGISVEEDSAQSITTVQDAADLTEDLVAAKSV.
>aky_K1p1ch09g57379 gene=gene_K1p1ch09g57379
MVFGYLQDEEVGMVGIWGMGGVGKTTLLQKINNHPDVASAGFDYVILLAVSQDLDLDRLQ
KETAKRLGLTLEEGTSSTLDSRARVLYRYLKIKSFLLLLDNVWDPLELARLGIPHPTHGG
SSSSGTVPKRKVLFTTRSETTCDHMMACQNLSSGCRKIKIECLKQEEAWRLFLHNVGEDT
RTVINTDKRVCSRAEKVAEKCGGLPLAIAVIAQAMSANKTWQEWEVAVNSLERIGIQEMW
SKGADPFPLLKEIGLSGNSTTCLDMSDNKISEIPAGVGRLLHLRYLDLSYTSITLLPIEL
GGLIQLKRLSVNFSSSLRSIPHGLIRRLQKLAQLELLGSAFNAWDTEDQASIKELVLSRI
TSLSIDVTRLDTLEQLSIDRLLSLWRVVIIELEGVTALPLRSLLRNGNTRRTLLHLDISY
CEHLEEVDISCHSEEEFDNLERFFVTWNPALKKITFSGGSLLRNVRELYLDSCDRLKNAT
WIVHLPYLESLAISECNGMEHVIADEEDDDVATKRGDIELEITLKFSKLRKMDLLLLPEL
RSFSTHAFSAPLLTAVRIEDCPEFDASQKAELMSI.
>aky_K1p1ch09g57386 gene=gene_K1p1ch09g57386
MGSVISAIVSPIIDSVVTPSIQQAKYLLNAEAIVTDLREASKELSLTKGEVRQQVDTAKS
KSDEIVPTERVKTWTMDVESREADISKIVEDYDNRTMCFGGRCPMNCWSSYRISKRAARE
AEGARQLVRQRKQNFDGVTERRAPPIRRLPTLTSDATADSTDWYLKMVFGYLQDEEVGMV
GIWGMGGVGKTTLLQKINNHPDVASAGFDYVILLVVSEDLDLDRLQKQTAERLGLTLEEG
TLDSRAQVLYRYLSNKSFLLLLDNVWDPLELVRLGIPLPTHGGSSSSSGTVPKRKVLFTT
RSETTCEQMMACQNLSPGCRKLIKIECLKQEEAWNLFLHNVGEGTRTVISTDKRVCSRAV
KVADKCGGLPLAIVLIARAMSANKTWQEWEVAVNSLERIGIQEMWSKGAADPFPLLKVSY
DRLPSDNEKNCFLSCALWLGDRASMEFPLINFWLSLNVIGDFGDPTESYHKGYTILQNLK
RACLLEEDHGLFLGMVKMHDVIRGMALWIISECKKEWVVIDQAKRKNESDGDGAGWDSRD
AKTIWLIHGTQLPQHPDCPTLSALILRGNHIAMIPEGFFQNMNALTCLDMSDNNISEIPA
GVGRLLHLRYLDLSYTSITLLPIELGGLIELRSLSVNLSKSLRSIPHGLIPRLRKLAQLE
LLGSAFNAWGTEGQASIEELVLSGITSLCIDVTRLDTLEQLSKNRLLSLWRVDIRELVGV
TTLPLRSLLRNGNTRSTLLDLFISYCEHLEEVDISCHSEEEFDSLERFYVYRNPALKKIT
FSGGSLLRNLRQLLLLSCGRLKNATWIAHLPYLESLVIMACNGMEHVIADEEDDNVATKR
GDIEAEITLKFSKLRAMRLLRLPELSSFSTRAFSAPLLTDVRIEDCPEFDASQKAELMSI
.
