# Supplementary material for: Comparative analysis of the NLR gene family in the genomes of garden asparagus (Asparagus officinalis) and its wild relatives
Source: Front Plant Sci. 2025 Sep 25;16:1681919. doi: 10.3389/fpls.2025.1681919 (PMC12507765; doi:10.3389/fpls.2025.1681919)
Supplement: Supplementary file 4 [file DataSheet4.fasta]

>ase_OF12551-RA gene=OF12551
MAGIAAQYLAKPILEKIKEYVVDHVSYSLFVGDKVESLEAKVERLKAKRKDVEDKIEAEE
PAGMVATKEVEEWLKSAAQLEKEAESVISRYQDRNCIFLGSLSLNLSNHGISAQAIEVEN
KVADELTSLANIQAFTKLPPPPPGQRVLTDTTLYAETASEIKFKVEEVLDFLRYSVKGMF
GIWGMGGVGKTTILKHVNNVLARDPSSGFHRVILVTASRECTVEKLQHLLVQALQIPEGG
NLKNKIFNFLSDKNFVILLDDLWERLDLEQVGVPRLGVDENFKHKLILATRSHQVCTDMN
VRLIVRVECLSPEKGRCLFREELGEELIKDNPVISTFADVVADECGGLPKALIIVARAMA
NKSSVKEWVDAAEYLRKSKLAKVAGTDDPLPLLKISYDYLKDSVLQECLLLCATWPEDFD
IREEDIIECWMGRGLLGEFDTVGEAYKEGERVIDCLVKASLLEKSLKMSGGPFRGDCMRL
HDLIRDMALWITRRDDGANERKWVVLSGVGSDKALLGDKKSWKDVDKVSLMHNNLRTLMP
SNIQSARNLTDLMLGGNHLRREKLGVIQNLHELKYLDLSGNSLGEFPPAIWQLNKLEYLN
LTRTSIRYLPVKLKALTRLKYLLLGCNESLKPHRELFSSLGGLEVLDLYQSMAPPAMIDD
WYCLKGRLKGLGISAYSQADLDKLALLSVPIRKLRYEVGKEDGLTSLHLIPRPIIPNHLT
WSDLDYLYLNGSTGIEELVVDEGSLPNRLKLLSFLDLKEIIWKGLGRNDMIPKLHTVNIS
DCLKLKHLNWIVSLPLLKHLLIGRCYRLKHIIWNEAEDETEGEDNKTAVALYSLKTLEVV
SMASMKTISNGRLHLPSLENLTVYGCGLKKLPFDSIPSCSKLKRIRGRRDWWNEILELDE
GMRTYLEPCFEASAR.
>ase_OF12552-RA gene=OF12552
MAEIAVEYLAKPILEKIKEYVADHVSYSLLVGDKVESLEAEVKKLKAKRKDVEDKIEAEE
PAGMVATKEVEEWLQSAAQLEREAESVISRYQHRNCIFLGSFSFNCWSNHGISAQAIEVK
NRVADELASLANIQAFTKLPPPPRGQPVLTDTTLYAETASEIKFKVEEVLDFLRNSVKGM
FGIWGMGGIGKTTILKHVNNVLARDPSSRFHRVILVTASRECTVEKLQHLLVEALQIPEG
GNLKNKIFNFLSDKNFVILLDDLWERLDLEQVGVPRLGVDENFKHKVILATRSHQVCTDM
NVRLTVRVECLSPEKGRRLFREEVGEELIKDNPVISTFADAVADECGGLPKALITVARSM
ANKSSVKEWVDAAEYLRKSKLAIVSSGTDDPLPLLKISYDYLKDSVLQECLLLCAMWPED
FDIREEDIIECWMGRGLLGEFDTVGEAYKEGERIIDCLVKASLLEKSLEKSRALPRDCVR
LHDLIRDMALWITRGDDGANERKWVVLSGVGSDKALLGDKKSWKDADKLSLMRNSLGTLM
PSNIQSARNLTDLMLGGNCLRSEELGVIQNLHELKYLDLSGNRLGDFPPAMCQLNKLEYL
NLANTELYDLPVELKELTRLKYLLLGFNCRLNTPRGLFSSLGSLEVLDLIGSPTTQAIID
DLYCLKGRLKGLGISVDSQAGLDKLALLSVPIRKLHYTVWKEEDGLTSLHLLPRPIIPNH
LPWSDLDYLSLLGIWYPWVKELVIDEGSLPNSLNLWNFPRLKEIIWKGLGRNDMIPKLHR
VSIGYCKELKHLNWIVSLPLLKFLSISRCENLKHIIWNEAEEETEGEDNKTAVTLYSLKA
LDVESSSMETISNGRLHLPSLENLSVLNCGLKKLPFDKISSCSKLKRIRGDRDWWNEILE
LDEGVRTYLEPCFEAC.
>ase_OF12553-RA gene=OF12553
MAELAVDYLAKPILEKIKDYVVDHVSYTLFVGDKVGSLVTKVERLRAKREDVEDRIKVEE
PAGMVATKEVEEWLKSAAQLEKEAESVISRYQHRNCIFLGSCSFNCWSNHGISVQAIEVK
NKVADELDSLANIQAFTKLPPPPPGQRVFTDTTLSAETGSEIMFKVEEVLDFLRNSVKGM
FGIWGMGGVGKTTILKHVNNVLARDPSSGFHRVILVTASRECTVEKLQHLIVKALQLPEG
GDLKNKIFNFLSDKSFVILVDDLWERLDLEQVGVPRLGVDENFKHKLILATRSHQVCTDM
NVRLTMRVECLSPEKGRCLFREEVGEELIKDNPVISTLADAVADECGGLPKALITVARSM
ATKSSVKEWVDAAEYLRKSKLAIVSSGTDDPLPLLKISYDYLKDSVLQECLLLCATWPED
FNIKEVDIIECWMGRGLLGEFDNVGEAYKEGERVIDCLVKASLLERSPWLLGDCVHLHDL
IRDMALWITRGDDGANERKWVVLSGVGSDKALLGDKTSWKDADKLSLMRNNLGTLMPSNI
QSARNLTDLMLGGNCLRSEELGVIQNLHELKYLDLSSNSLGDFPPAICQLNKLEYLNLAK
TGLSYLPVELKELTRLKYLLLSSNGRLKLPPRGLFSSLGNLEVLDLFGSLTTPAIIDDLY
CLKGRLKGLGISAYSQAGLDKLALLSVPIRKLYYTVGKEEDGLTSLHLIPRPIIPNHLTW
SDLDILLLFGKSGIEELVIDEGSLPNHLNLRRFPDLKEIIWKGLGRNDMIPKLHTVYIGD
CPELKHLNWIVSLPLLKYLSIRECKNLKHIIWNEAEEETEGEDKKTAVTLYSLKTLQVSM
LSMKTISNGRFHLPSLEDLGVFNCALKKLPFDKISSCSKLKRIRGRRDWWNEILELDEGM
RTYLEPCFVASQY.
>ase_OF12557-RA gene=OF12557
MAVQIAFDYLAKPILETIKVYVVDHVSYSLFVGDKVESLEAKFKKLKAKREDVEGRIKVE
EPAGMVATKEAEEWLESAAQLEKEAESVISRYQDRNCIFLFSCSFNCWSNHGISVQAIQV
KNKVADQLDSLANIQAYTMLPPPPRGQRVLTDTTLCGETGSESMFIVEKVLDFLRNDVKG
MFGIWGMGGVGKTTILKKVNNDLLSDPSSGFHRIILVTASRECTVEKLQHLLVEALQLPE
GGNLKNKIFNFLSDKNFVILLDDLWERLDLEQVGVPRLGGDANFKHKLILATRSHQVCTD
MNVRLTVRVECLSPEKGRRLFREQVREQLNKGGPHISRLADAVADECGGLPKALITVAGA
MANNSSVKEWVDAVDYLKESKLAIVSSGTDDPLPLLKISYDYLKDSVLQECLLLCATWPE
DFNIYEEDIIECWMAHGLLGEFDIVGEAYKEGERVINCLVKASLLEKSLEMRRGPLPREC
VRLHDLIRDMALWITRADDGANERKWVVLSGIASDKALGDKKSWKDVGKVNKVSLMYNNM
LTLMPSNIQSARNLTDLMLGGNRLRCEELGAIQNLHELKYLDLSGNSLGDFPPAVCQLNK
LEYLNLTRTSIGYLPVELKELTRLKYLLLGYNRSLKPPPRGLFSSLSSLEVLDLSGSGSM
TTLGITDDLYCLKERLKGLGINAYSQADLDKLALLSVPIRKLYYKAREEDVLTSLDHLPI
RKLYYKAREEEEDGLTSLHLFPRPIISNHLTWSDLDYLYLNGNPEIEELVIDTGSLPNRL
NLLWFTGLKEIIWKGLDRNDIIPKLHTVSISYCPKLKHLNWIVSLPLLKYLLIRGCENLK
HIIWNEAEEETEGEDNKTAVTLHSLKILELGMLSMKTISNCRLHLPSLEKLDVFDCDVKK
LPFDNISCCSKLKWIRGHRKWWNEILELDEGMRTYLEPCFVAREY.
>ase_OF12684-RA gene=OF12684
MVLDAFAGTIASKMAKYAEEEVVTVLGVKDELKRLQRRMERIKCVLRDAERKCIQSESVA
GWVRELKDVMYDADDIIDRCRHEGGEEQLTNGYIINICIQTVCCSCPSLFSCFTTIRSRH
EIGDMIKKLNERLEEISKDMSVLNLVNSEPDTRVTTVNTRQTSPVIDTSAIVGRGIEQAT
KDLVERIVKKDEIKLQVFAITGMGGIGKTTLAKNIFNDPRVKSEFSKTIWVCISQNYTQT
DLLKAIIRKAGGDHGVKKEISELVPLLKDAVSGKTFLLVLDDVWGADVWNGLLCNPLRSG
AVGSRVLVTTRDTNVAMDMRAAEPIHPVEQLPSEFGWELLYKNVVVPGEEEKMQSLRDVG
TQIVEKCHGLPLAIKSIAGVLRTKERNLPEWEKVLIKDAWSMDKLPKDLRGALYLSYQDL
PSNPKQCFLYCSLLPEDYEFDRDDLVQYWAAEGFAETQEDSFLEPADECFEELVRRNLIY
KERSGGYKMHDLLRSLAQFLSKDESFCGEAQDLTRVCTTTKLRRLTLTDRGGLPHIPQPL
LSQRSLRTFFLRGPYSLGNGLGNDMFVRFPRLRVLSLEKSMIENIPDAVGELIHLRLLDL
SYTRISSLPESIRNLTNLQVLNLAYCNSLHSLPKGITQLCNLRIIDVGAFTPLSFVPPGM
GRLERLNHFNGCVVGGEQGCSLEDLNSLEQLRVLSIYNLNEAVEAQKGRHVLENKRRLKK
LKLSCTQLREDPRAEDSEGEIHRIQVVFEELAPPPSLETLTIDYYFGHQFPSWMMSSSLG
SLLPRLTSLDLWKCSVVKLAPLGLLPELRHLSIGDAKAVVSISSEVYGSGPTPALFRKLE
SFWLLEMPKLEPWSFCREEVFPNLLELTVYNCPRFESLPGGLKESPLKKLVITGDGLRAI
DDLPHLRELEIRYCQSVERISHLPALRELRILWGCPPLKHVEKLDSLERLTLEEWEMDIL
PEGLLRLLKEPQLHRNDNFTLELNCSKDVLFSKCVMEGEYWPTIQDIPTVKAMASGYSDR
RNLYLRYKRPDQYDTNYHLRENTNVSESQSDSIENDV.
>ase_OF12796-RA gene=OF12796
MAMVLDAFAGTIVSKMAEVIEEKVVTILGVKDELKRLQGKMKRITHVLHDAERKRIQSVV
VAGWVRELKDVMYDADDIIDRCRHDGGELLDGQLSTSSDSSTVCCSCPRLLSCFTSIPFR
HEIGYMIKTLNERLDDISKYITDLNLENSEPDTRVTTVDRRQTSSVLDLSDIVGRGIEHD
TNDLVERIVKKDERKLQVFAITGMGGIGKTTLAKNIFNHPRVKSEFSIKIWVCISQSFSE
TSLLKEIIRQAGGDPRDMQEISELLPLLKHVVSGKTFILVLDDAWRADVLDGLLRTPLQS
GAVGSRVLVTTRDTNVARQMGAVHIHPVEQLPPESGWELLCRSLYVTGEEDEMQSLRDVG
AQIVENCHGLPLAIKSIAGVLTTKERNLREWKKVLRKDAWSKDKQPEDLRGALYLSYEDL
PSNLKQCFLYCSLLPEDYKFARAELVRYWAAEGFAETQKDSFLEPADECFEELIRRNLIY
KETSFGRHEYYKMHDLLRSLAQFLSRDESLCGEAQELTRVSTTMKLRRLTLTDKGGLAPI
PEPFLSQRSLRTMLLIRGLGNNDFVGFPFLNNVFVGFPLLRVLSLRYSGIENIPDAVGNL
THLRLLDLGGTEISRLPESIKNLTNLQVLNLADCRSLHRLPKGITQLCNLRIIEVDGTDL
FFVPSGMGRLERLNHFNGFVVGGEQGCSLEDLNSLLQLRVLSIYNLKEAVVAQKGRPVLG
NKRHLKILVLICTRRKGESLAEYSEGEIHRIQDVFEELAPPPCLELETLRIDEYFGHQFP
SWMMSSSLGSLLPHLTSLMLYSCRNVVQLPPLGLLPELRYLFIRNAEAVVSFGSEVYGSG
STPVLFPKLESFQLDGMPNLKEWPFCREEEITVFPNLLKLIVDRCPRLKSLPGGLKGSPL
KKLEITCESLERIPHLPALRELIILGECPLLKHVEKLDSLERLTIVEWKMDFLPEGPLRL
LQDRQLHQDDNFTLELRCYSNVILLSKCVMGGEYWPIIQNIPRVEANDFGINHHHYLRYT
KEPYHYETKLPLGGEH.
>ase_OF12797-RA gene=OF12797
MAMVLDAFAGTIVSKMAEVVEEKVVTVLGVKDELKRLQRKMERIKRVLHDAERKRIQSES
VAGWVGELKDVMYDADDIIDRCRHEGGELFNGQPSTSSDSSTVCCCFPRLFSCSTSIPFR
HEIGDMIKKLNERLDEIYKDMLLLDLVKSEPDTRVTTVDRRQTSSVIDLSDIVGRGIEHA
TNDLVERIVKKDERKIQVFAITGMGGIGKTTLAQNIFNHPRVKSEFSIKIWVCISQNYSE
TSLLKVIIRQAKGDHGNMQEISELKQRLNDVVSGKTFILVLDDVWRADVWGTLLHNPLQS
AAVGSRVLVTTRDTDVAMTMRAVHTHHVEKLPPEFSWELLCKTLFFPGEEEEMRRLRDVG
TQVGKCYGLPLAIKSIAGVLITKGRNPREWEKVLRKEAWSMDKLPEDLRGALYLSYEDLP
SNLKQCFLYCSLLPEDYTFDRAELVRYWAAEGFAETQKDSFLEPADECFEELIRRNLIYK
ETCAS.
>ase_OF12993-RA gene=OF12993
MKGMPDGEGPELVEKEGLIPWKDSNLVEKERIDATERIEADKYTASEIKPSESSRCEKWG
CNNFRRLPCLSLPTCFRNPIFAHKIGKRIRTLNSRLSEISKEKDLYGLIPLTNNPRDEIV
VSEISEKTDSTVESDLVGTKIKEDTSNLVQLLTKADTTENVLVFAIAGLGGIGKTTLAQL
IFNDSTMKQFPLRVWLSVTKNFNENDLLKEVIREAGGDYGGSGVARLQDLGRPNAYELWC
CGGFVGFSWALAHKICSAEASPRSLEDPPLYGGAVSRNELVNELVNCITGKKFVIVLDDV
WNVSVWEKLLRNPLSKGAAGSRVIVTTRDETVANMMRAVYCHKVDTLSLEDGWSLLCKKL
VLRGNEWEIEHLKYIGIKIVEKCGGLPLAIKVMGGALCGKSRSEWESVLKSNVWSISGFP
EQVNRAIYWSYLQLPPHLKQCFLWWFLLPKGHEGLMYEVVYLWITEGFIKDQGELSTLME
ETGEQYYKELVRRSFLQPHPVVLDVHIMHELLRSLAEFLTQDESLFVDGQERLSNEDSPK
KLRRLSIEGGELHVGDILRSKESLRTVILWKNESKHLNGLLEHLQFLRVLEIGDSKIEKL
PDMVTSLAHLRYLGHQEISTLPAFSSLVYTRMTHNKSNKLVGILMDI.
>ase_OF15791-RA gene=OF15791
MAEALAIDVAKPVLGRVIDGIIDRVSNSLFVGDKVGALEIQIERLKAKRRDVEDKIKADE
PAGMVETAEAKRWLESAAQLEEGAESIVNKYRNRSCVLCCNFSVNLWSNHSISVKAIEVT
NAIEKLNSRAIEVTKYPPPPVGQLVSTGSTLGAETGSEIKSKVEKALDFLRNSAEGMLGI
WGMGGVGKTTVLNHVNNELAKDSSLGFHRVILVTASRECTVQKLQSLIVKALGLPEDGDH
KNTIFNFLRNKNFVILLDDLWERQDLDRVGVPHPGVSGELKQKLILTTRSLKVCVDMNVR
RTNTIKVDCLCREKARRLFREKVGEEVINSHPLISSKLADEVADVCDGLPIALITIARSM
AYKNSASDWINALKDLRESKISMISGGIDDPLPLLKVSYDYLKDPSLQECLLLCALWPED
CGISIEKIIECWMGHDLLGKFDTVGEAYENGRKIIDDLVKASLLERKRSVNPYFSDSVSL
HDLIRDMALWIARDNERKWVVLSRVGSDKALGDQKSWEGAHKVSLMRNNMYMLPSNIQSA
HNLNTLMLQANDLGCKELEVVRNFHQLKYLDLSRNPLDYFPPAICQLKKLECLDLSFNYI
TSLPVELKELTRLKYLLLEENRISEVPSQLFSGLPSLEVLLLSSYYVQSQSLIIDNMSCL
EGRLKGLSINACSQTDLDKLALLSVPIRTLRRCIAEQEGSTSLQLLPRPNRPNDLTWSEL
DRLDASGVGNKIEELVIDQRHGSFPDKLDLCSFSNLKEIVWKGIGQNDVIPRLRSFDISN
CDNLQHLSWLVNLPLLEMLTVFGCNNLKQVIRKEEETERVGNKPAVVTLYSLRALHLEIL
PELETICNCTLHLPSLERLGVVDCGRLKKLPFDTPASCSKLKEIEADEEWWDDTLEMDDD
MRTHLQYSCSIMLVD.
>ase_OF15793-RA gene=OF15793
MADLAGDLAKPVLGRVRDGFIDHVSYSLFVGDKVGALESHIKILKAKRRDVEDTINADEP
TGKVATMEAERWLESAAQLEEEAESIINKYRNRSCIHCRNFSINLWSNHSFSVKAIEAKT
KVVDELNSLTNIQITKYPPPPVGQLVSTGSTLGAETGSEIKSKVEEVFDFLSNSAEGKLG
IWGMGGVGKTTVLKHVNNELAKDSSLGFHRVILVTASRECTVEKLQSLIVKALRLPETGD
HKNSIFNFLRNKNFVILLDDLWERQDLDQVGVPHLGVSGELKQKLILTTRSHQVCRDMNV
RHTHIIKVDCLCSEKARRLFREKVGEEVINSHPLISSKLADEVADECDGLPIALITIARS
MADKERVSDWVNAIKDLRESKISTIISGIDDPLPLLKVSYDYLKDPSLQECLLLCALWPE
DRDIPIEDIIKCWMGHGLLDKFDTVGEAYGNGRKIIDNLVKASLLESKRSAMPYREYTVS
LHDLIRDMALWITRDNGTNERKWVVLSGVGSDKALGDQKSWKGAHKVSLMLNYPMSSLPS
NIQSAHNLNTSMLQHNRLRHEELKVVRNFHQLKYLDLSNNVLHSFPPEICQLKKLEYLNL
SLNDITSLPVELKELTRLKYLLLEDTRISEVPSQLFSSLHSLEVLWLASYDQRSQSLLID
NLDCLKGRLKGLSINACSQTDLDKLALLSVPIRTLYRYIAEEEVSTSLHLLPPNDLIWSE
LDSLKMKGDGTKIEELVIDQCHGSFPDRLELFYFSNLKEIVWKGMSQNDVIPRLRTVRIS
DCYNLQHLSWLVNLPLLEQLYVQICENLKQVIRKEEAEEEIERVGNKPAVVTLYSLRVLS
LTVLPELETICNCTLHLPSLESMHVLKCGRLKKLPFGTPASCSKLKEIRASKEWWDDTLE
MDDDMRSHLQYSCSLTLEPY.
>ase_OF15901-RA gene=OF15901
MMVRERIQSESVAGWVRELKDVMYDADDIIDRCRHEGGELLDGQPSTSSYSSTVCCSFPR
LFSCSTSIPFRHEIGDMIKKLNERLDEIYKDMSVLNLVNSEPDTRVTTVDRRQTSSVIDL
SDIVGRGIEHATNDLVERIVNKDERKLQVFAITGMGGIGKTTLAKNIFNHPRVKSEFSTK
IWVCISQNFIEIDSLRQIIRGAGGDHGDLQTKAELEPLLNDAVSGKTFILVLDDVWRADV
WVDLLRNPLQSGAVRSRVLVTTRDTNVAMQMRAVHTHHVEKLPLEFGWELLCKSLFTPGE
EEEMRRLRGVGTQIVGKCDGLPLAIKSIAGVLTTKERNLREWKNVLGREAWSMAELPDKD
LRGALYLSYEDLPSNLKQCFLYCSLLPEDYQFDRAEFVKYWAAEGFAEMQNDSFVEPADK
CFEELIRRNLIYKENWGYKMHDLLRSLAQFLSKDESFCGEAQELTRVSTTTKLRRLILTD
KGEVAPIPEPLLSQRSLRNMSLIRDPYGHDMFVGFPFLNNVFVRFPFLRVLSLRHSGIEN
IPDVVGNVIHLRLLDLSSTGISSLPESIRNLTNLQVLNLAECGSLDSLPKGITQLCNLRI
IEVKRTPLSFVPSGMGRLERLNHFNGFVVGGEQGCSLEDLYSLLQLRVLSIYNLKEAVVA
HVLGNKRHLKELGLACTKRFENPAAEYSEGEIHRFQDVFEELAPPPCLETLRIYDYFGHH
FPSWMMSSSLGSLLPHLTSLSLGGCRNAVQLPPLGLLPELRHLSVWNAEAVVSIGSEVYG
SGSTPALFPKLESFRLSNMPNLQEWSFCREEEITVFPNLLQLTVYGCPRLKSLPGGLKGS
LLKELYIHRAGLRAIDNLPHLREELRIDSCQSLERISHVPALREELYIRKCQSLERISHL
PALRVLWIVGDCPLLKHVEKLDSLERLILNEWDMDILPKGLLRLLQERQLHQDDNFTLAL
HCYNDVLFSKCVMGGEYWPIIQNIPRVLANVYESRMPAIHPKLYLRYTKETYHYATNLPL
MGEH.
>ase_OF15902-RA gene=OF15902
MVLDAFTVTVVNKMAEVVEEKVVTVLGVKDELKRLRRRMEKIKCVLHDAERKRIQSELVA
DWVKELKDVMYDADDIIDLFMHKGRELLDDQSSIGFRRLLSCSTSIPFRHEISDMIKKLN
ERLEDIFKEIKDLNFLSSEPDNRVKTLDPRQTSSINTPDVVGRGIEHATNDMVERIVNKD
ERKLLVLVITGMGGIGKTTLAKNIFNQPRVKSEFSIKIWVCISQNFSETSLLKLIIRKAG
GDHGDKQEISELVPLLESVVLGKTFILALDDVWRADVWVDLLRNPLQSGAVGSRVLVTTR
DTNVAMQMRAVHTHHVEKLPSEFGWELLYKSLFFPGEEEEMRRLRDVGAKIVEKCHGLPL
AIKSIAGVLTTKERNLREWENVLGREAWSMAELPEDLRGPYT.
>ase_OF24611-RA gene=OF24611
MALSCLSQCGAGMASELGKDTAHYLCGHLKSSFGYLLHYKEKVNKLQETFEDLRSIKNDI
QRRTEAAERNGDVVDDVVSSWLRKVSELEQRINTMSAEVRENKRCFSGFCPDLISRYKLG
KEAAKKKLDAEKLRGEGDFASVAQPPPPPSIESMPAGDFMAFTDHQSYGQRPEAMRDENQ
QLIGIYGMGGVGKTANKEFGKVIKVVVSQNPNIDQIRREIAEALDMRLFGEGESAARKLA
DRLKQETKIVVMMDDIWSRLKLRDIGIPIGDDHKGCKVLFTTRTLQACQLMESQASILVD
VLTGEDSWTLFKSKVGNIPNFSDIENVATKVADECGGLPLAIVVVGRALRECSDKSVWDS
ALMQLKRSIPDGLLNVKEELFKSLELSYNYIKNEETKLLFLFCCLFREDYEITEDELTRY
VVGEGFLKEVYSLDEARAKIHLLVRNLIDSCLLLKTERERSVKMHDVVRDVAVYIASKGD
DCFFVKAGLGMRYWPESKTLEMCKRNSLMNNDLLELPDQPNCPKLLTLLLNSNPSLSGIS
NSFFQGMSSLAVLDLSDTNIESLPSSLARLTNLGSLRLDRCRRLTDISLIGKLWKLKILG
LQKCQVGILPEEIGTLADLKLLDISYSTSLALPTNLMNRLSRLEELFMVGYDIKEPLFVN
IGYLERLAYLQMYVSDVNYFSQDVDVKALDGWKNLKKFMIYCEFDWYSLATIHQKNLFLK
NVNRAGNWTKILLTEAEDLILDSCNCDRGDFVNVKKLRLVNCGTIENLLNASQPEFSPNA
FKNLEHLNLANLESLKTICQGEIPSLSFKKMRVLEVIRCKNLVCIMPYNLLQRCHYILQV
VSVNSCSEVLEIFNSEGFTQGIVILPKLERLQLTSLQNLIRLFSGNLPNGSLQKLSSLQV
SGCNKLQCLLPQITGAFVNLKELEVGSCASLKYLFLSSLAIELKNLEKLTVKKNYAMEVI
IDGEDGVTLDKSLFPRLKEVVLVDLPMLEGLYRGGVAGCCFDWPLVEFVRLELCPNMKMF
PIASESAPKLKKIHLGDDDDVEWFKGLKWEDASIISRFEICKIGP.
>ase_OF24612-RA gene=OF24612
MALSCLSQTGTSMASELGKDTVIRLKSSFGYLVHYKKKVNNLQETFEDLRNNRNDIQRRT
EAAEKNGEVVDDVVSSWLRKVSELEQTVNTMLEEVRGNKRRFRVFSPDLVSRYKLGKEAT
KKKLDAEKLQEKGDFASVSQPPPPPSIESMPAGDFMAFSSTIKAMDNVLEAMRDENQQLI
GIYGMGGVGKTALMEELGRQFSRNKEFGTVIKVVVSQNPNIDQIRREIAEGLGMTLFGEG
ESAARKLADRLKKETKIVIMMDDIWSRLKLRDIGIPIGDEHKGCKILFTTRTFQVCQQME
SQALILVDVLTKQDSWTLFKSKVGDDCSSPDIENVARKVADECGGLPLAIVVVGRALRGC
SDKGVWESALMQLKRSIPDELSNVEEQLFKSLELSYNYIKNDEMKLLFLFCCLFREDYEI
TEDELTRYVVGEGFLKEVYSLDEARAKIHLLVRNLIDSCLLLKTERERSVKMHDVVRDVA
VNIASKGDDCFFVKAGLGMRYWPESETLEMCKRISLMSNDLVELPDQPNCPKLLTLLLNS
NPSLSGISISFFIGMASLAVLDLSDTNIESLPSSLALLTNLGSLRLDRCKRLTNISLIGK
LRKLKILGLQKCQVGILPEEIGTLADLKLLDISYSTSLTLVVKGLSRLEELFMIGCNIRE
SLFLYIGYMERLAYLQMYISDVRYFSQDVDVEALDGWKNLKKFMIYCEYDWYSLATIHQK
NLFLKNVNRAGNWTKILLTEAEDLILDSCNCDRGDFVNVKKLRLVNCGTIENLLNASQPE
FSPNAFKNLDHLNLANLESLKTICQGEIPPLSFKKMRVLEVIRCNKLVCIMPYNLLQRCH
YILQVVSVNSCTEVLEIFNSEGFTQGIATLPKLERLQLTSLQNLRRLFSGNLPNGSLQKL
SSLQVSGSNKLQCLLPQITGAFVNLKELEVGSCASLKYLLLSSLAIELKNLERLTVKKNN
AMEVIIEGEDGVVVNKRLFPQLKEVVLVDLPMLGRFYRGK.
>ase_OF26276-RA gene=OF26276
MAGTAVSLATSTAEGLVGELVNKLNSSVSVTGELSLLLRVRGEIQYIKDELEIMSAFLRS
AERRQETDEAAKAWVKQVRELAYDVQDCIEEFSLHLTPPGGRNNNSWLCLRACTHRVRSD
GKLRACHQIAAEIQSIKSRVEDVNQRRLRYGITSSSEASTSDLSLGRHDPRLSTLYVEES
VLVGINEHRQKVVKLLLDKNECPKLSLIAVTGTGGLGKTTIARRAYESPDVTRHFDCRAW
ITVSQSYDIGRLLKDMIRQLLPSALDLDKMNWMKLTEKLRKHLQDKSYLIVFDDIWGIDA
WNGLQPALPTSNDKGSRIIITTRKNDVAEACCNQIPGDIYKHSTLSPEQSFELFCIRVFP
DHTCPKELENSSREIVKKCKGLPLAIISIAGVLAAKPKKDINEWDNMLKYLSSEMETNPN
PEEMRKVLDLSYNDLPYPVKHYYLYLSKYLEDYLIERKEVQRLWVAEGLASSRCDMSAEE
VAESYFNEIANRFLILPLTFTSSGKVKKFQVHDILLEMIVSKSREENFVTPVQEHSMWIP
KEMIRYLSVHSGDFPSKLRLFGLRSLTTFERPSSANVFSEARFIRVLDFQTYRYFDEADF
NVISQLLHLRYLRFAYHAEVFPKSIGNLRKLETLDIATEYFRIRLPAELLKLQELRFLFA
RGWSFTLPRGIGRLANLQTLSLEEVDSSQFKGVLKDLQMLTQLRNLELQISGPIKREHLE
QSLRGLSKSLSSLKLCSPDLGVLYSVYFLFHGLQRLNLSGWTGKVPRWVFNHQGIVKITL
HRTGIHELGSQEGCSVRRLGSLPNLIHLKLLAGALRYQHLHFEAREFQDLRVLVVVPSYS
VSFKEGALPRLESLVFSNSYHMPREEKVREISGIENLKNLKQIEAEPDIESIDLGKLKEA
VEKFEKPPKLIIREYARN.
>ase_OF27419-RA gene=OF27419
MAETIAIAALMQVVFEKTASLIPLLIDHFKTLRGAKVHKDMLKLKSALSTILAVLEDAED
QQLKNRSLRDWLMKLKDAASDADDILDLFHWEFMRQEIESRDKLMRKVSHFFSYGNPILF
QVRICRRIGEIVERLDTIAEERANFHLSTSSGLRHGNNRRTETHSFVIESDVVGRREDKD
KIVGKLVRSIDNRDHVSVLPIVGMGGLGKTTLAKIVYNDQRVKGHFQLLMWVCVSEEFDV
KRLVEEIIKSATGNPCHGLSMDMLQNKLKEALGSKRYLLVLDDVWNEDATKWQELRVLLS
QGFQGSVIMVTTRSNIVSSVMRTTDSYMLAQLSDEDCWRVFKQRAFASGSDEPYELVNIG
KKIVKKFGGLPLAAAMVGSFMRFKTDEREWLSVLESETWNLSALKNDILPALRLSYDYLP
SHLKECFAYFAVFPKDYNMNKELLVQLWMANGFIQCEGGMEIEDKGKEMFDELVARSFLQ
IVEVDEDPFFKNNFYHNMTTTYCKMHDLIHDLAQAIAKNIRSILEDKEPEGSQGAKLHHV
SFKRKATETSIDRTICNFSKSLHTLLKLQAFDGSTVSHLHVWLKAKSLRVLALPCVNLKE
ALRDIDNLKHIRYLDLSHTDIETLPEATCRLFHLQTLKLKNCRNLRQLPKGIKNLEKLRH
LYVGGCDKLTHMPVGMGNLTCLRTLSVYVLGTKASSGNIRELKHLNIGGELQLHGLNNVK
IASDAKEANLCSKHNLLSLDLSWNCDPSTENFQEVIEALQPHKNIKSLRIKEYGGAIFPN
WMMQCEVYLPNLVEVGLNNCSRCDYLPSLRQLRFLEVLIIRGMAEVQYLGSNQNDFYGRQ
GSSIIEVFPSLKLFKLGEMDNLEEWMELQVAGALTFFPRLFELEILDCPKLRTIPHMPSI
QILRVSRCPLLRPKQGFFHKMNSLKELHVCECNKLVLLLAGEESRYPSTFLRQLESLSID
SCNELISLSDDFIRCLTSLKYLDINNCNNLAGSLVITEGRVLQLQHLTTLERLKIGQCDK
LMGNPIELPGSSLRELSFFNLPNLYLLSENLALLTNLKYIWIRSCKNLKSLPDGLARLTA
LGVLEITDCPSMTTLPDGLARLTALEKLGITNCPSMTTLPECLGRLTSLRHLYVRSNTLL
YLPRSLVRLTALKYLSMRDLKWTSLPDWIGDLNTLTGLEITSCSCLSSLPHGLGSLTQLE
FLYIWDCPLLTSFPKSFEQQLPKLQSLSISHSGPKLARQCTPRGKYWHLVSRIPCREIDF
HTW.
>ase_OF27421-RA gene=OF27421
MAEIIASALAKVVLQKAASPLIDHFKTLRAAKVRKDMLKLESTLSAILAVLKDAEDQQLK
NHALRDWLAKLKDAAYDADDVLDLFLWECMRQKIESRDKLMSKVSHFFSYGNPILFRERT
CRRIGEIVKRLDAIAEEKTKFHLNPSSSLQHGNNKRTETHSFVIESDVVGRREDKDKIVD
MLVRSIHSGDHVSVLPIVGMGGLGKTTLAQIVYNDQRRVKGHFQLRMWVCVSEEFDVKRL
IEEIIKSATGNPCHGLSMDLLQNKLKEALGQGSVILVTTRSDIVSSVMRTIDSYMLAPLS
DEDCWRVFKRRAFASGSEEPPELVNIGKEIVKKFGGLPLAAEMVGSFMRVKTNERQWLSV
LESETWKSAPSKNGILPALRLSYDHLPSHLKECFACFPVFPKDYTMSKELLIQLWMANGF
IQCEGGMEIEDKGKEMFDELVARSFLQIVEVDPYSFLVERHDDLFYLLPYRFQEYHRLFM
TTTYCKMHDLIHDLSQDIVKNVCSILEDKEPEGSQGAKLRHVSINWKTTETSIDRTICNF
SKSLHTLVTLQYFNGSTVSNLHVWLKAKSLRVLALPRIYLKEALRDIDKLRHLRYLDLSD
THIETLPEATCRLFHLQTLKLEKCRNLRQLPKGIKNMEKLRHLYIGGCVALTHMPVGMGN
LKCLRTLSVYVLGAKASSGNISELKHLNIGGKLQLRGLNNVKIASDAKEADLCSKRDLLY
LDLCWKRDLSTPSTEKFQEVIEALQRDPSTENFQERDPSTENFQEVIEALQPHENIKLLR
IGEYGGANFPKWMMQCEVYLPNLVEVYLYNCSRCHCLPSLGQLRFLEVLIIRGMDGVQSL
GSNQNDFYGSQGSSVIEVFPSLKAFMLAGMANLEEWMELQVAGASTFFPRLIDLDICDCP
ELRTIPQIPSIQILQVSGCPLLRPKQGFFHKMNSLKELHVDACNELVLLLTEEETRYPST
FLTQLESLSIKSCNELISLSDDFICGLRSLKNLDIRYCNNLVGSSEITEGRSLQLQHLTT
LERLALRGCDKLIMGNPIELPGSSLRELSFYKLPNLYSLSENLELLTNLKSISIESCENL
KSLPDGLARLTALETLAITNCPSMTKLPECLGRLTSLRSLSVESHTLLSLPPSLVHLTAL
TSLSIKQLKWTSLPDWIGGLNTLTSLSIWRCSYLTSLPDSIGGLNTLTSLSITGCSYLSY
LPHGLGSLTQLESLVISGCPLLTSFPKSFEQQLPELRILTVGSSGPKLARQCAPRGKYWH
LVSGIRYRIIDFFEPLSGATWDESDSD.
>ase_OF28280-RA gene=OF28280
MAMILEASIDSFKGFLEKLVQEEVAMLLGVKDEIESLQSKLQVLSIVVADAERQRMHNDA
INGWIKKFKDFMYDADDILDLYRIEADKNVAFETKPSVYSRSEKWGCNNFRRLPCLPLPI
CFRNPIFAHKIGKRIRTLNSRLSEISKEKDLYGFIPLTNSPRDEIMASEISEKTDSTVES
DLVGTKIKEDTRNLVRLLTKTDTTENVLVFAIVGLGGIGKTTLAQLTFNDSTMKQFPLRV
WLSVTKTFNENDLLKEVIREVGGDYGGAVSRNQLVNELVKYVTGKKFLIVLDDVWNVSVW
EKLLRNPLSKGAAGSRVLVTTRDETVANMMRAVYSHKVDTLSLEDGWSLLCKKLVLRGNE
WEIEHLKDIGIKIVEKCGGLPLAIKVMGSALCGKSRSEWESVLKSNVWSISGFPEQVNRA
IFWSYLQLPPHLKQCFLWWFLLPKGYERSMYRVGYLWIAEGFIKDQGELSALMEETGDQY
YKELVRRSFLQLHPVYVQNVHIMHDLLRSLAEFLTQDESLFVDGQERLSNQESSKKLRRL
SIEGGELYVGDIMRSEESLRTLLLWKNESRHLNGLLEHLPFLRVLEIGYSKIEELPDTVT
SLAHLRYLGLARTQIRELPENIRDLKNLQVLDLHDCEKLDRLPTSVVFLKNLRFLDVSGT
RVEGIPAGIRRLTHLSYLCGYRLQCPKEAEGAPTITTSKWSTLEELGPLENLRLLKLLNL
EAASSSSEAKPARLTEKSHLIKFTVECSKEWTNEASEVDVKRMEEIYEALQPPTCLEHLW
LTGYPCSRLPGWVTATGLPNLTTLTLEGCKYCENLSFLGKLPNLVYLAIREMPSIISIGP
EFMGETGDGKDGKGKRPLASSVSFPKLEHLTIKCMGSWEKWVWDRELCGMPRLQELWLGS
CPKLISLPEGLSCQATALRLLSIKDAGSLKSVGNCYSLPALQLYGCSSLERVFDLPALDQ
LLIGRSPSLNVVENLSSSLQYMQISVLEMESLPMWLSESEKSPKPEKLVIYCSQALFTKM
WEMGGEEWPKIRHINHVEIRKVSERVVVERVIYTREPFSFTRCK.
>ase_OF28281-RA gene=OF28281
MSENVLVLAIVGLGGIGKTTLAQQVFNDSMIGQFPLKFWISVSKIFDENDLLKDVIFGAG
GNHGNLVSRNQLVNKLVTCLRGKKSMLVLDDVWDMSVWDTLLRNPLSVGVVGSRVLVTTR
DERVASRMRAVYCHKVDILSPEDGWSLLCKKLVLRGKEWEIEHLKDIGIKIVEKCGGLPL
AIKAMGGALCEKSRSDWESVLESNVWSISGFPEQVNRALYWSYLQLPPHLKQCFLWWFLL
PKGYDISMYEVVDLWTAEGFIKDQGGSPALMDKTGQKYYKDLVCRSSLQLNPKYFRSVHM
MHDLLHSLAEFLSQDESLFVDVLEKLSNKDGWMRLRRLSIEGGELHVDDILRRCL.
>ase_OF02175-RA gene=OF02175
MADLAVDLAKPVLGRVGDGIIDRVSYSLFVGDKVGALESQIKTLKAKRKDVEDKIKADEP
AGMVATAEAERWLESAAQLEEEAESIINKYQNRSCVLCCYFSINLWSNHSISVKAIEVKT
KVVDELNSLTNIQIAKCPPPPVAQLVSTGSSLGAETASEIKSKIEEALDFLSNSAEGMLG
IWGMGGVGKTTVLKHVNNELAEDSSLGFHRVILVTASRECTVEKLQSLIVKALRLPEYGD
HKNSIFNFLRNKNFVILLDDLWQRLDLDQVGVPRLGVSGELTQKLILTTRSHQVCRDMNV
RHTHTIKVDCLCRENARRLFREKVGEEVINSHPLISSKLADEVADECDGLPIALITIARS
MADKDHVSDWMKAREDLRESKISTMISGGIDDPLPLLKVSYDYLKDPSLQECLLLCALWP
EDYGIRIFEIVECWMGHDLLGKFDTVGETYENGRKIIDNLVKASLLEREMSVDPFNRDIV
SLHDLIRDMALWIARDNGANERKWVVLSRVGSDKALGDQKSWKGAHKVSLMWNSMSRLPS
NIQSAHNLNTLMLQQNDLGCKELEVVRNFHQLKYLDLSGNRLGSFPPEICQLKKLEYLKL
SFNYITSLPVELKELTRLKYLLLEDNRISEVPSQLFSSLHSLEVLLLSSYYARSQSLIID
NMSCLKGRLKGFSINACSQTDLDKLALLSVPIQTLHRCIAEEEGSTSLQLLPRPNRPNDL
TWSELNSLVTNEADGNKIEELVIDQCHGSFPNNLELYYFSNLKEIVWKGIDQNDVIPRLR
SVNIRDCDNLQHLSWLVNLPLLEKLEVSNCENLKQVIRKEEGIERVVNKPAVVTLYSLRA
LSLAGLPELETICNCTLHLPSLERLEVRGCWRLKKLPFDTPASCSKLKEIRAVKEWWDDT
LEMDDDMRTHLQFSCYLR.
>ase_OF02990-RA gene=OF02990
MVNILPFLKPCLDPIKDVVKEHLIKHIGYIFQVSDNVAALNRKADILEGKRKGVEETITK
DEPSRKKPTNDVQHWLNRVKDRKSEAESVKTAYDARNYMLFNISFNFVSNYSIGKRAAEE
LERLEEEVKYITDVGEGITTEAPPPNAQEMPVAPLNATSGSELESKLEVALDFLKDDAQG
TLGVWGMGGVGKTTLLTHINNELAKDPSLRVVFVTASRECTVDKLQGLIAKELKLREGWN
RSDIFNFLKHKNFVILLDDLWDRIDLGQAGIPLPFGGANEMKLTRKLIVASRSQKVCLDM
EVFRTIRVECLSREAARLLFREKVGGIEVIESHPLIPKLADEAADECGGLPKALIVIGRA
MAGVRDFRVWENAVNDLRRSKAYKIIGMNQDDPLPLLKFSYDYLKDQQQQECLLHCALWP
EDFKIPKNELIECWMGHGLLEDYDDIEEAHNKGHAIIDSLQKACLLEHVEASHDELINEY
VKLHDLIRDMALWIARDCGRNVNKWVVLAGTQLRAAPEMKELGTRRTRYRSWKTISQNCH
QTFRAAPTSPP.
>ase_OF02992-RA gene=OF02992
MSAFLKTFLDPIINSVREYFIKHVCYIVQVSDNVESLNREAGILEEKRKDVEETIRRDEP
SMKKPTHEVDGWLKRVKDLRPKVESVTNDYNTRSCMFFNTTCSLNCFSNHSLGKRAAEGL
ANVEKELKFIADGVKEFTAEVPPPNVQEISVARLPSTSRSELESKLKSALDFFREDAQGS
LGVWGMGGVGKTTLLRHINNGRSWKDHSPQTYQQRTRTRFIFRIRSGGNRYNKIFNYLKS
KNFVILLDDLWERLDVEQIGIPLPFGVVNDLKVRRKLIVASRSLKVCLNMNVSKTLRVEC
LSPEAARPLFREKVGGIEVIESHQLIPKLADEVADECGGLPQALIVIGRAMAGVRDYRVW
ENAINYLRNSKTHEITGKDPDDPLPLLKFSYDYLKDQQKQKCLLHCALWPEDSKILKEDL
IKCWMGHGLLEDYDDIEDAHNKGHTIIDSLQKACLLEHVEASYDELSNIYVKLHDLIRDM
ALWIACDCGINEKKWVVLAGTELGVAPGDERTWGEAHKMSLMNNDIEALPSNIQSSPNLT
TLMLSQNFLTGSEMKVAKYFRALTYLDLSNNQDLHDVPVEICGLNALEYLNLSRTRIKSL
PEELKNLRNLKYLLLRRTEFSDLPNGLLPNLVNLLELNLYDSSFRASQFSDQLDCLQGRV
KALGTKVYDHSDLQKLVHLSGIPVRYLSLRLEVKEYCSSLQLFSPNFLGRKHMHSKLKEL
SLEVYQEHSYIEVIEIDQENCLASLDALVLAFSREGVKDIIWKGVDPMIVFRKLRKLLVD
RGSLEHVNWTVNLPCLECLQLSRCLKMEHIVSSGNIRELDGSRPAFPSLRILWLFDLNKL
SSISDEEVAFPSLECLRVDECPRFRRFPFTSFASCRKLKRIQGKEWWDGLIKDDNTENQF
QPLAQ.
>ase_OF03029-RA gene=OF03029
MIRQIFPTPPDGLHKMDMAKLIEKLRNHLKDKRYVIVFDDLWKPGAWNSLALSLPKNELG
SRVMITTRINKVAESCHANIPGHIYQPEKLSDEKSFDLFCRRVFPCRACPDELGNLSRDI
LKKCDGLPLAIVAIAGVLASKPKKDQREWRNMIEPPRFRAPNQSRSRGYEKNTYSKLQ.
>ase_OF16328-RA gene=OF16328
MVVVEALMISALVSRLAVNADTLLKRELGLAWDAKLELRKLISTLSTIETRLQESEEMPS
HNQEMQQWLRKLQDAVDNATILLDSFFLKKGQLLPLSNIFPYINRPAHDIKYIKEIIEAL
GKDKGFLSDARGNNVTVADQKATDSSLPHSEVHERVEEKEVIVELLRDTSCQEKISVIPI
VGIPGIGKTTLAKMAFNDNRVREEFRNGLMIWVWVSDGSPSAPDDSLLKILLIRTNSLAE
IWMNLSPIHKTHRPWWLDSELQYREHPQSLHYQDATSPF.
>ase_OF16890-RA gene=OF16890
MGFFSSLITPVVEKLRDFLIGRVLQTIRVGDIVAELDHQVEFLKRNRQDVEATIERDEPA
GKVATNEVKGWLQNVEDLEKKATTISNKYKERNCRVLGNCSFNCRLSHSISVEAVDAKTE
VEDELRRIERIQLTEYPPPPRVQELSTIALGSDTGSEIRSKVDIALNFLRNDNEAVLGIW
GMGGVGKTTVLKRINNGLVNDPSFDRVVFVTASRGCTVKKIQKEVAKELKLPEDGDHKTI
FNFLKKRSFVILLDDLWERLDLEEVGVPPLDVSGEHKRKLILATRNRQVCFNMNAHHPVP
VACLTPDNAHRLFREKVGEEVINSHPLISDLADKIADECDGLPIALIVIARAMAGKSRPE
LWEKALNDFRASKMSTISGNKDDPLSLLKVSYDYLENPVRQECLLLCALWPEDFEIDEDD
IIECWMGHGLLGDFNSMKEAYDNGYEIINSLHNASLLEYSEDEYLRGVVRLHDLVRDMAL
WIARDSCGENGKKRVVLLDTADGDLSILPPDISAPNLLTLVLQDNTDIRIKTLGNIQNFH
NLTYLDLSSNRLDGFPIEICRLHKLEYLNLSDNYHICSLPGELKDLKRLKYLLLRDTHIT
KAPSELFSSMDSLEVLDLSSSFYFFDFSQSSIINDNLDGLKGRLKGLGINAGSQLDLDKL
NELSMPITRLKRFIRKWERGPSVDLLPRPKHPCDPTWSNMKYLAVQCEDGGVIEELVIHE
DYGCFPKHLSVRGHSDLKEIVWKGVKDRDAASLKLTSVTIRGCDKIKHLSWLLNLPLLTV
LGVHGCEGMEHVVWEEEASGIEYEHQVPSQLPSAIFPALRTLQLLGLTGLKSISNRAIRL
PCLEYLLVSSCPRLEKLPFDTPASCSKLKKIEAGRKWWERTLELDGDMRTHLQSRFVESA
YIW.
>ase_OF16910-RA gene=OF16910
MGFFSSLITPVVEKLRDFLIGRVLQTIRVGDIVAELEYQFEILKQKRQDVEATIRRDEPA
GKVATNEVNGWLQKVKDLEEEAAAISNKYKERNCRVLGNCSFNCWLSHSISVEAVDVKTK
VEAELRRIEHIQRTEYPPPPRVQEVPTIALGSDTGSEIRSKVDIALNFLRNDNEAVLGIW
GMGGIGKTTILQHINNALATVNDPSLSFDRVVFVTASRDCTIEKIQKQVAKELRLPKDED
HGTNIFNFLKNKSFVILLDDLWERLDLEQVGVPPLVVFGELKHKHKLILTTRDHQVCFDM
DAHHTVRVACLTPDNARRLFREKVREEVINSHRLISDLADKIVDECGGLPVALIAIARAM
AGKSRPDLWEKALNDLRASKMSTISGKKNDPLSLLKVSYDYLENPVRQECLLLCALWPED
FEIDEDDIIECWMGHGLLGNFNSMKEAYDNGYEIINSLHKASLLEYYEDEGLRGVVRLHD
LIRDMALWIARDSCGENGKKWVVLLDTADGDLSILPPDISAPNLLTLVLQDNTDLQIKTL
GNIQNFHNLTYLDLSSNRLDGFPIEICRLYKLEYLNLSDNSDICSLPGELKDLKRLKYLL
LRNTYISKAPSELFSSMDSLEVLDLSSSFYFFDFSQSSIINDNLDGLKGRLKGLGINAGS
QLDLDKLNELSMPITRLKRFIRKWERGPSVDLLPRPKHPCDPTWSNMKYLEVKGEDGGVI
EELVIVHEDYGCFPKDLSVNGHSNLKEIVWKGVKDRDAASLNKLTSVSIRSCDKIKHLSW
LLNLPLLTVLDVDWCRGMEHVVWEEEASEIEYEHQVPSQLPSAIFPALRTLQLQYLTGLK
SICNRAISLPCLENLIVLNCPSLKKLPFDTPASCEKLKKIEAGRKWWEDTLELDGDMRTH
LQSRFVESAYGE.
>ase_OF16912-RA gene=OF16912
MLSKRRSPLERWPQKKQKAGWLEDAKKLEEEAAVISNKYLTKRMVLGSYSFNCYLSHSIS
VSTLDLKTRVETEPEDKYYSTHQIPPRGNAARQRPLLVRRPVEIDQKLNMALDFLRSRDG
GVLGIWGMGGVGKTTVLQHINNALASDLSLGFHRVIFVTASRDCSIEKIQKDIAKELKLP
EDGDHKTNIFNFLNDKSFVILLDDLWESLDPNMLASHLLRVNAELRCKLILTTRIHQVCF
NMDARHYTVRVDCLSWDNARRLFREKVGEEAVNSHPFRILLTRSLMSVMAFQGYLSPLLG
PWLGRLHSIFGARP.
>ase_OF17398-RA gene=OF17398
MNTVYISYVLLPSICSLVQVAINRLHPFIDLCEIARFVDRMQRIMFVQNIELLKQMIRSV
AGDQPIHAQTKAELLPLLWSVLVGKRFFLVLDYVWLAGVWENLLQILITTRNVDVAKSMQ
GIQTHKVKKLDANDGWALLRKSVFDKDADEDIQDLQEIGKQIVEKCDGLPLPNKAIAGVL
KTKDRSKREWEKVQKAKHGERSPYKDLPSQLKQCFLRCSLYTEDYVFHQMGLVQVWIAEG
FITEQGDSLLEDLAKHFYENLVSRSLLHLHPFAANGTRCTMHDLTRSLALLLTRYESHLL
DGNDSANINTLKIYRKSPTPTIYLDLNRTTVSELPEFIGRLFNIQFLNLSGCKYLRTLPR
TITQLRNLRRLGLFRTQISHVPVGVGFVISDEDDHGCGQCQQLGCGLDELHCMSQLRHLR
IDKLERVFTGGFRPLKDKHKNSEQSSISERIEHIYEDLYPASCLETLQFCYFYGLRFPVW
MSLLPSLTYLTLYRCLLCRKLTPLGQLPKLRVLTIEGASAVITIGQEFLGINTKKRPAAF
PKLEKLLFNAEIGGMGLALPKGLQHAASLKHCHIRGAGSLNEIMNIASSEMLVVEDCRVL
ETILNLPKLRELKMTDSCRMLKVVEKLNTLQSLVLYLEVDWIDQLPDWLLRFIRQEKVNG
SLETLCLYCNHALAERCIKGGQYSQILSQIPDKSVSCRI.
>ase_OF18469-RA gene=OF18469
MSVKDDATQLDTEFHGMVRRLEGRYPSVFHRYVFSKKAEKMINNAKSLEDTIPQDIAIES
VTNDSGGRPGGSMVGGESELEKLHELAGGDQVTTIGIYGMGGVGKTKLLEKFCEQSPLRD
THQMIWIDMKDCINVEDAQKAIARGLKLHWNENQNQRARANHIFEYLKENSFVLILDNVW
KAVDLKGVGIPITGSQTMTKVILVTRREDICHKMTSEKIHIKCLEWSEAWSLFVEKAGKE
LVASDQEIKDHAEILVEKCGGLPSALITVGQAMATQRTPRAWKYAIKTLEDKPLQIQGMK
EVLSSLKLSYDNLADNKLRTFLLYCILLPEGYEIHKEKIIDYCIGEGVLGEHIYGMDDVY
NEGFSLLDDLKSASMLEAGGDSEWIKMHPMIRILALWIESSTENKCLVKAGKELDEAPDV
DEWNRVERISLMDNSLTTLSERPESHSLLTLFLNQNPLLKICDGFFQSMEKLKVLNLSRT
DLEEVPAEIGALIQLRYLDFSNTAISSLPQELENLVNLRYFLLSDTPHLTSIPKGLFRKL
SKLLVLNMYSSYNDWRVEEEGFDFEGLHSLKLKALGITLNTVRALDKLAESARLASCTRQ
LEIRMLWNNGRLKSVRVLTIDDCEEIRELIHCNNEERLGEIDVLPNLYELNLFNLPELES
LSCGRRLLAFPSLEILHVRNCPKLKKLPLHAEKLRSIYCQKSWWDKLEWPEVHDTTNSSK
FEPNFMWTTEEIAPTNEDENSVLEQLQQLALDDGVSTIGIYGMAGVGKTRLLRKFYNQFP
FKDDYRMLWIDMNGIHNVEEAQEALARKLKLGRYQNKSKKELASFIGQSLKDKKFILILD
NVWEVVDLNGVGIPSAPHQANHKVILATRLENICDSMESTKVQIKCLESKAAWSLFVEKV
GKEIIESNQAIENHAKLLVKRCGGLPLALRTIGRAMAGERSPKMWETVVMALKNEPLKIQ
GMKEVLSCLKRSYDNLADDKLRKCLLYCAMGGEFLDIRKSSVTNFAVCEEILADNLFEGS
HLYNEGYNPIDVLKAASLIGAAHDSDYVEMHPMIRVLAMSVSGDKWLLKSSEELTGAPYA
NGWTVAERISLTCNNIRTLSVGPNCPSLITLLLSNNPLEEICDGFFKSMKNLRVLDLSST
SIRKVPEEIGELIELQYLNLYNTKITSLPRELGNLVKLRFLSLSDMKYLTSIPDQLIAKL
INLQFLHMNSSYNRWKVDTSGDGVGFEELYHLHQLKALGLSVNSLDALQKLVGSPALVHL
TVDLEIGFCRGLTVLSAVILGKDFKALKHLWLQQCSDLELLSDDPRSVGSNTLLNLKHLT
IDGCREIKQLIYCDNEPIKEDEEEEEEEEERFREINILPNLKRLELFRLPNLKTLSCGSR
PLVFPSLEILDVIDCPELKKLPLRAEKLKCIYGQLSWWDGLEGQEDNDNIKTRCPSLFVR
EYS.
>ase_OF18472-RA gene=OF18472
MDPAASYGIACVVDPVKALYNAAFGYVVYCRDNVESLSQEARELGSKMEDMTKDLADADR
LGKSPRSGAKLWLQRVKEVQDAAKEMESAFSGMYRCVGCTPNIVSRHRIGKRATKLLNDA
RELKDRNFEAIATTPAPCRFVERPVGSMIGHTAELNRLQLLSSDDDVSIIGIHGMGGVGK
TMLLKNFFNQFHLRDEYHMIYVNMNGCHTVEDTQKAIARDLGLVWIDDENQDARSRRIFS
YLRNKAFVLILDDVWEPVDLHRVGIPTATKRTKSKIILATRIENICDSMDAAKVHVECLG
WDDSWSLFVEKAGNKLIGTHSTIRRHAETLVKKCGGLPLALITVGRAMATKKTPQSWKNA
ITQMDVAPQEILGMEKEVLSSLKASYDNLENEATRTCLLYCLLFPENTAIYKESVIDYGI
GEGVIDDKFFDADEIYDKGHDVIDVLKSASLLERVDEDVDFVKMHPMIRVLAFWIACDCG
QEEKRWLVRTKRGLKRVWLADNSITTLPEVPECPCLLTLLLHHNRELGKIYDGFLSCMRN
LRVLDVSHTSIQEIPAEVGELVELRYLDLYNTQITQLPQEVGNLVNLRFLLLSNTFRLKK
IPKGLLAKLTELRVLRMYHSYSSWKVVEEEDQEEEEDGVDIQELYRLKRLNTLGISINTL
LALQKLAGFFRLANSTRYLEINFSQGLKTFSTANLGSEFKSIKDLRFADCSDLEDVEIDG
AAGDPNDGWSNVPTLMELYLVRLPKARIIWKSGCLENLIYLQIGDCPQMKHLIQCKEEEE
AGEGDHEIDVLPKLQQLDIYCLPQLESLSCSTRLSLGFPSLDIIDIVQCPMLKRLPWNAE
KLTLIKGGKSWWERLEWPDEKTKSKFNSIFKPYP.
>ase_OF18476-RA gene=OF18476
MYVTCVFILETDDATQLDTEFHGMVRRLEGRYPSVFHRYVFSRKAVKMINNAKSLEVTIP
QDIAIESATNDSGERPGGSMVGGESELEKLQELAGGDQVTTIGIYGMGGVGKTKLLEKFC
EQSPLRDTHKMIWIDMKDCINVEDTQKAIARGLTLHWNENLNQSARANHIFEYLEKNSFV
LILDNVWKAVDLKGVGIPITRSQTRTKVIVVTRREDICHKMTSEKIQIKCLEWSEAWSLF
VEKAGKELVASHQEIKHHAEILVEKCGGLPSALITVGQAMATQRTLGAWKYAIKTLEDKP
LQIQGMKEVLSSLKLSYDNLADNKLRTFLLYCILLPEGYEIHKEKIIDYCIGEGVLGEHI
YGMDDVYNEGFSLLDVLKSASMLEGGGDSECIKMHPMIRILALWIESSTENKCLVKAGKE
LDEAPDVNEWTRVERISLMANSLTTLSERPESHSLLTLFLNQNPLLKICNGFFQSMEKLK
VLDLSRTDIEEVPAEIGALVQLHYLDFSNTAISSLPQEFENLVNLRYFLLSDTPYLTSIP
KGLFRKLSKLLVLNMYSSYNDWRVDEEGFDFEGLHSLKLKALGITLNTLRALDKLAESAR
LASCTRQLEIRLCPGLRRKLSTKALDKDFKVLTKLRLCELDFEELLIDQSFKLPNLTELY
LIDLPRARMLWNNGRLKSVRVLTIDGCEEIRELIHCYSEERLREIDVLPNLYQLNLFNLP
ELESLSCGGRLLAFPSLEILHVRNCPKLKKLPLQAKKLRSIHCQKSWWDKLEWPEVHDTT
NSSKFYPIFMRTTEEIVPTNEDENSVLEQLQQLALDDSVSTIGIYGMAGVGKTRLLRKFY
NQFHFKDDYLMLWIDMNGIHNVEEAQEALARKLELARYRNKSKKELARFIGESLKGKNFI
LILDNVWEVVDLNGVGIPSAPHQANHKVILATRLENICDSMESTKVQIKCLESKAAWSLF
VEKVGKEIIESDQAIENHAKLLVKKCGGLPLALRTIGRAMAGKRSPKMWETAVMAIKNEP
LKIQGMKEVLSCLKRSYDNLADDKLRKCLLYCAMFGEFLDIRKNSITNYTVSEGILADNL
FEGSHLYNEGYNPIDVLKAASLIGAAYDSDYVEMHPMIRVLAMSISGDKWLIKSSQELTG
APYANGWTVAERISLMYNNIKTLSVGPNCPSLITLLLRKNPLEEICDGFFQSMKNLRVLD
LSRTSIRKVPEEIGELSELQYLSLYKTKITSLPQELGNLVKLRFLSLSYMKSLTSIPEQL
IAKLINLQVLYMYNSYNRWKVGTSGDGVGFEELYHLHQLKTLGLSVNSLDALQKLIGSPA
LVHSTNDLEISFCQGLTVLSAVILGKDFNALKYLWLHRCSDLELLSDDPRSVGSNTLPNL
KHLTIDGCGEIKQLIHCDNEPLKEDDEEEEEVEERFREINILPNLKRLELYRLPNLKSLS
CGSRPLVFPSLEILDVIDCPKLKKLPLRAEKLKRIFGQLSW.
>ase_OF18480-RA gene=OF18480
MDPAASYGIACVVDPVKALYNAAFGYVVYCRDNVESLSQEARELGSKMEDMTKDLADADR
LGKSPRSGAKLWLQRVKEVQDAAKEMESAFSGMYRCVGCTPNIVSRHRIGKRATKLLNDA
RELKDRNFEAIATTPAPCRFVERPVGSMIGHTAELNRLQLLSSDDDVSIIGIHGMGGVGK
TMLLKNFFNQFHLRDEYHMIYVNMNGCHTVEDTQKAIARDLGLVWIDDENQDARSRRIFS
YLRNKAFVLILDDVWEPVDLHRVGIPTATKRTKSKIILATRIEDICDSMDAAKVHVECLG
WDDSWSLFVEKAGNKLIGTHSTIRRHAETLVKKCGGLPLALITVGRAMATKKTPQSWKNA
ITQMDVAPQEILGMEKEVLSSLKASYDNLENEVTRTCLLYCLLFPENTAIYKESVIDYGI
GEGVIDDKFFDADEIYDKGHDVIDVLKSASLLERVDEDVDFVKMHPMVRVLAFWIACDCG
QEEKRWLVRTKRGLKVAPEGVKWQGAERVSLADNSITTLPEVPECPCLLTLLLHHNRELG
KIYDGFLSCMHNLRVLDVSHTSIQEIPAEIGELVELRYLDLYNTQINQLPQEVGNLVNLR
FLLLSNTFRLKKIPKGLLAKLTELRVLRMYHSYSSWKVVKEEDQEEEEDGVDIQELYRLK
RLNTLGISINTLLALQKLAGFFRLANSTRYLEINFSQGLKTFSTANLGSEFKSIKDLRFA
DCSDLEDVEIDGAAGDPNDGWSNVPTLMELYLVRLPKARIIWKSGCLENLIYLQIGDCPQ
MKHLIQCKEEEEAGEGDHEIDVLPKLQQLDIYCLPQLESLSCSTRLSLGFPSLDIIDIVQ
CPMLKRLPWNAEKLTLIKGGKSWWERLEWPDEKTKSKFNFIFKPYP.
>ase_OF18481-RA gene=OF18481
MDAAKVHVECLGWDDSWSLFVEKAGINSGQEMWGFLWLIAVGRAMATKKIPQSWKNAITQ
MDVAPQEILGMEKEVLSSLKASYDNLENEATRTCLLYCLLFPENTAIYKESVIDYGIGEG
VIDDKVDEDVDFVKMHPMVRVLAFWIACDWGQEEKRWLVRTKRGLKVAPEGVKWQGAERV
SLADNSITTLPEVPECPCLLTLLLHHNRELGKIYDGFLSCMRNLRVLDVSHASIQEIPAE
VGELVELRYLDLYNTQITQLPQEVGNLVNLRFLLLSNTFRLKKIPKGLLAKLTELRVLRM
YHSYSSWKVVEEEDQEEEEDGVDIQELYRLKRLNTLGISINTILALQKLAGFFRLANSTR
YLEINFSQGLKTFSTANLGSEFKSIKDLRRRL.
>ase_OF18568-RA gene=OF18568
MAGNAISFAVEKLGQLLIHEIKFMSGIRGEVEWLRTELRWMESFLKDADAKRRKGDERVK
NWVRQVRDVAHQAEDVVDLFFLQNDIKQGAIAEFFRSYICFLSDLVGLHELGAEISQIKT
KVLRIRESRDAYGIVSLSESREQSSYSAVDAMLQVRRQSSPHLDDDMVVVGFDTYKQFIL
EHLLDTNTARRCVISIVGMGGLGKTTLATMVYNSSEVEAHFSICAWITVSQDYRVSELLK
NIMKRVMGTVFTGEYYERLEKLEEDELKSKLYDFLKQTRYLIVLDDIWAQEAWEQIKAAF
PNAKNGSRVLLTTRLMDVARSADPRIPPYELPFLTHEQSWELFLKKAFSSDQDFTPSCPT
DLEELGHEIVKRCGGLPLAVVVLGGLLSRKEPAFNTWLEVAENVDWESTRDGQQCLQILA
LSYSHLPHHYLKSCFLYLGCFPEDYQMKASELIRLWIAEGFIPQSWKQTLEETAKGYMDE
LVQRCMVQVVDRSAATRKVKHLRIHDLVRDLCITEAREDGFFRICRNYVGSAEHDVAASR
RLVIFDKALIDDFHYPGCRARTMLAFNSKSINAMILTNILLGFKLLRVIHLNCPPEVEFH
KLKLPKEISSLIHLRYITLRTRRLWYLPSSIGNLCHLQTLNIQTLRHVYTADAGVCSSSI
GNLASLHTLKVVKAGSWIQNGLAKLSSLRKLAISEVSIDVRTALSDSLPKLNHLTSLNLK
THQLIPASPLFTSLPSYQHLCKLTLEGSWTSICKLPQNLVSLSLLCCKLDKDAIAALERL
PCLSFLNLDSCELAQDEMVFSAGGFPRLQSLLVNHLDTLRYWRIESGAMSDLTDLRIKDC
IKLMKLPDGLEHLSSLKNLVMKGFQPNIMQRLSSMGPDRHKVEHIPSLMIDPTTGE.
>ase_OF19245-RA gene=OF19245
MIWIDMKDCINVEDAQKAIARGLKLHWNENLNQRARANHIFEYLKENSFVLILDNVWKAV
DLKGVGIPITGSQTMTKVILVTRREDICHKMTSEKIQIKCLEWSEAWSLFVEKAGKELVA
SDQEIKDHAEILVEKCGGLPSALITVGQAMATQRTPRAWKYAIKTLEDKPLQIQGIQSLD
DLKSASMLEAGGDSEWIKMHPMIRILALWIESSTENKCLVKAGKELDEAPDVDEWNRVER
ISLMDNSLTTLSERPESHSLLTLFLNQNPLLKICNGFFQSMKKLKVLDLSSTDIEEVPAE
IGALTQLRYLDFSDTAISSLPQQLENLVNLRYFLLSDTPYLTSIPKGLFRKLSKLLVLNM
YSSYNDWRVDEEGFDFEGLHSLKLKALGITLNTLRALDKLAESARLASCTRQLEIRLCPG
LIRELSTDALDKHFKALTKLRLRELDIEELSIDQSSKFNLPNLTELYLIELPYARMLWNN
GRLKSVRVLTIDDCEEIRELIHCNNEERLGEIDVLPNLYELNLFNLPELESLSCGRRLLA
FPSLEILHVRNCPKLKKLPLHAEKLRSIYCQKSWWDKLEWPEVHDTTNSSKFEPNFMWTT
EEIAPTNEDENSVLEQLQQLALDDGVSTIGIYGMAGVGKTRLLRKFYNQFPFKDDYRMLW
IDMNGIHNVEEAQEALARKLKLSRYQNKSKKELASFIGQSLKDKKFILILDNVWEVVDLN
GVGIPSAPHQANHKVILATRLENICDSMESTKVQIKCLESKAAWSLFVEKVGKEIIESDQ
EIENHAKLLVKRCGGLPLALRTIGRAMAGERSPKMWETVVMAIKNEPLKIQGMKEVLSCL
KRSYDNLADDKLRKCLLYCAMVGEFLYIRKSSVTNFAVCEGILADNLFEGSHLYNEGYNP
IDVLKAASLIGAAYDSDYVEMHPMIRVLAMSVSGDKWLLKSSEELTGAPYANGWTVAERI
SLTCNNIRTLSVGPNCPSLITLLLSYNPLEEICDGFFKSMKNLRVLDLSSTSIRKVPEEI
GELIELQYLNLYNTKIASLPRELGNLVKLRFLSLSDMKYLTSIPDQLIAKLINLQFLHMN
SSYNRWKVDTSGDGVGFEELYHLHQLKTLGLSVNSLDALQKLVGSPALVHLTVDLEIGFC
RGLTVLSAVILGKDFKALKHLWLQQCSDLELLSDDPRSVGSNTLLNLKQLTIDGCREIKQ
LIYCDNEPIKEEEEEEEEEERFREINILPNLKRLELFRLPNLKTLSCGSRPLVFPSLEIL
DVIDCPELKKLPLRAEKLKCIYGQLSWWDGLEGQEYNDNIKTRCPSLFVREYS.
>ase_OF06161-RA gene=OF06161
MADTMIQAIVRELENFICEEAKLIAGVRIKIQYISHELKTMNAFLYDDAAEGGSQRSIIK
AEWVKTVRELTFDAEDCIDKFKVRVESSRVEGLFGPLRITARYVTRLRARMWITQEIKRI
KSNVKEASDRAHRYGFTSLNPVAATTCSYSNTSSLGMLGPPLNAPLIKETTNLVGSEMPR
DTLIGLLLKKGSQLDVISIVGTSGLGKITLTKKVNGSLAIKDSHVDCHYFSILQQEESSD
ENLQEVQGF.
>ase_OF06756-RA gene=OF06756
MIRMVEEHLENDKLADEELVDTSSPERFLKRSGGWAVGMESVQKELKNYLEDDSTSIIGV
YGMAGVGKTLLLENFNNEHLKNTEHHVIWVEIGDNRDHPTIEEIQVIVMERLGIHWQEIT
NKEQRRRSIQEYCVRKKPFVFFLDDLWKPLNLHEVGIPTPEPGSKSKIIL.
>ase_OF07688-RA gene=OF07688
MTSFFSSFISNSLDIVRNYLLRHLCFILKVGDNVVVLHLKAEILQNKHKDVKEKILMDER
EARKPTNEVVGWMKRAEALEHKAQLIRNDFDNRNCMFLDTSFSFNCFSNYWIGKGAIEEL
LNMEAELKYIGDVKEFTAQVLPPLAQEMPTTALTAASGSEIESKLRKALDFLKDEIEGGL
GLWGMGGVGKTTILQHINNSLANDPSFGFHHTVYVVASKGCTIEKIQSLLVDKLGLSKGG
DHFTQIFNYLSKKSFVLLLDDLWEPLDLQLVGVPFPLGAKRKLILTTRLTHVCHNMDVQR
SIQVKCLRPADASFISGESRVADECNGLPLAIITLGRAMANNESFEVWENTLRLLQTSKL
SKVPGMDDPLPLLKVSYDYLKDPRQKECFLHCALWPEDCKIPKDELIQCWIGHGFIQEFD
SIHEAYNQGHAIIDSLQKACLLEQVEAEYNELRNNHVKLHDVIRDMALWIARDCGADEKK
WVVLFGEDGELLTDEKSWSKANKLSLMFNEIITVPSKIPINPNLVTLMIHTAYCLFGNDM
RLVQNFRSLKYLNLINCKFLGNVFPIEICGLSTLEYLNFSDTYISSLPEEVKNLSNLKYL
IAQRTAISELSKELMLNLTSLLVLDLYSNQKYINITSHSSIIDNLDCLEGPLKALGINVS
TASDLRKLSQLSRLPVTNLCIQEMEGSTSLRLLSPNELSISYCDGSLEDLVFEGSNCLTN
LRYLTLNKLSGLKEISWKSVKPSDVFLKLRVVEISDCHEVKHVTWVVNLPCLERLRLHSC
DNIERVVWDENDRVGFLNLRILSLSYLLKLNSICDRALTFPSLEFIDESECPKLKKLPFH
SNNFCSNLRKIKCDKKWWESLEIEHAMRSSLQSLVEMDQ.
>ase_OF21387-RA gene=OF21387
MALPPNSSPEIFINPTLQSTLNLLTTHIQKQPPSSSLLRPQLTKLHQSLLQLANKQLKFN
TQLLTQLKDVAYDASEVVDDLEYEALRQEVEEFNRLNPNKPITGPSISQFRGLQTGDPHI
NNRGEGGLVDIVFVSPSKFKRLFSAVPALDSVDAQDVSCSGAVEDRIAIIVEKLDYFAAN
LEGTIDQDDNNEVVNPVITGDVCAANNIFEEVEEFIRTNTNEPITPPSVSGPDIQNGDDD
IAQVPANLRGGKSRGNFLTKLKSLISEISKMCKCFDSRDERKKTSTIPNHDSSEDKDNDI
VVGGLNGVVNKPVINEEIYWGDYEKEELVKMLLDPGEQNVSIIPIIGKGGVGKTTLAHSI
YSDERVEKYFHMREWICASDTFDMMRIAGELEESLYLSGPIDQLQLLNLYERNLMAELKG
KRFLLVLDDVRSEDWALRFAAIDTNVKGSKILLTAREDWTVDEESKRNKIVLKGVRGEEF
WALFKKRSFGDEDPNKHPKLEGIGRGVTEKSQRFPLAAKLVGGALREKLNCDHWMKILQS
ELLESGKASGDVMPYLRLSYQHLPSQLQRCFIYSSVFPKGYAFQIDKLVQIWMAQGLILM
EDAGREFFDHLLSRSFFELPCYTKSYWKAKYYLMHELLHELAESICLDDIVVYKGNKLDG
TQRAVRHLSVSLWDSLNSELEWKNLQTLIINTKHCLQFEVLKRIRVLDLSHSYMTQLPDS
IGNLIHLRYLNLYGNYIFTLPESLCKLYHLQSLILPHKCDRLPKGITNLVNLRHLNASKV
AISWIAGIGRLTHLQELRVFNVRRVKGHDIGQLKRMNELRGSLCINYLDDVKNKDEVLES
NLEDKVHIRELQLKWMRWNPKRNPDAHRDVLEHLKPPSGLKELEIHWYRGPKSPSWFVKE
SLPNLKVIILRGCEKWNHLPYFWQLPFLEVLKLELMNSVIEVAGEMVEVFPSLKELWLNE
SSVTFEGMPIVSEQGHKLFPRLCKLVIQNCEKVNGLPPISMLQTLEELDVRKCPDLDAEI
PGCLINLTSLETLKISQLQLTYFPGEIFKWLKKLEIDSCEHLESWIANEKEEESFSSLTS
LCITDTLLPTGPVLNKYLTSLHELRIERCSKLNSFTAEQQRWFKDLTSLRELSILDCKSL
RSLPRDLHQLHSLEKLTVSGCPNIRSLPSGLPSSLKMLEISNCNPGFAVLWQEGRAPDWV
SHVPYRYIA.
>ase_OF22822-RA gene=OF22822
MAVVIDAIVGRCLELVGQLVTDEVSMVLGVKDDLLRLQEKLEFIKDLLVDAERRRIQDAA
INRWLTKLRDIMHDAEDTINLCRIKGRRLLRLQTNRQLNHSHCHLFSSCFRSVSSIPLRH
QVGREIQKINQRLEDISKDRIMFSLQHIDAPRVSTTQVNAHQTSPLLSSDIVGIEVNLAA
DRLVDSLIKSESRNLLVFAIVGLGGIGKTALAQKIYNHQEVEANFDKRLWTCVSQNYSEI
ELMKQMIRSAGGDHGHAQTMAELQPLLSSALAGSRFLLVMDDVWQADVWEDLLQAPLEHG
VALGSRVLITTRNEDVARSMRVVHTHRVNKLTADDGWELLSKSVFGDVADESIQDLHEIG
MKIVEKCDGLPLAIKAIAGILRTKEKVQREWENVYKSQA.
>ase_OF22823-RA gene=OF22823
MAVVVDAFVGRCLNLLDQLVTDEVVMILGVKDELLRLQEKLDFIKDLLVDAERRRIQDKS
VNRWLSKLRDIMYDADDIVDLCRIKGRELLQGQATQQISSSSLVRPRRRFHCFSSCFKSL
STVPLRHEIGKEIQKINERLEDISKDRIMFSLQHIDAPTVSSTRVNTRQTSPLPNSDLVG
KEVKMAADRLVDSLVKSENENLLVFAVVGLGGIGKTTLAQKIYNHQKVQANFHNRLWVCV
SQNYSEIELMKQMIRSVGGDHGHAQTKAELQPLLRSTLAGSRFLLVLDDVWQADVWEDLL
QAPLEHAGAFHSRVLITTRNEDVSKSMRVIHTHRVDKLPADDGWELLSKSVFGDEADEDK
QDLHEIGVKIVEKCDGLPLAIKAIVGILRTKDRSKREWENVCKSHAWNVKGELPEAVRGA
LYLSYEDLPSHLKQCFLYCSLFPEDYSFFRLDLIRWWVAEGFITAQGDSLLEDIAEDCYN
NLISRNLLNYDPKYLDGSQCIMHDLIRSIALSLTQNESHFVDGTESTAVNSLKLRRLSMQ
AKEPEVILNAVHTPLCLRTLHMVRCPKIEMHDLSQRFKRLRVLSLSDSMIENIPESISNL
QHLRFLDLDRTSIRSLPESLGSLTNLQFLQLSGCKSLQSLPKTITQLSNLRRLGFYRAPV
THVPVGIGKLNHLIDLEGFVVGLNDAGNSQSGKDQLGCGLDELQPMIQLRNLSILRLDRI
LIGGIQPLKDKPFLKRLRLEWNEDVGQSLSSERTQQVCEDLAPPPSLEILFMSFFNGVRF
PQWISILPNLTHLSIYSFFSCRELSSLGQLPQLKILRIEDAPAIVTIGPEFLGCDTKLTA
FPRLEQLILIGLPNLEKWTLCDANEGDRGKITTIKLLPCLQKLQIFFCPKLRALPEGLQQ
VAALKDCCIHGAGSLREIENIPSVEILTVRGCPCLESISNLPALREMTIAHSSRMLKTVE
KIKRLQSLSLYLEDVFVECLPEWLLRLIQLLEFETLSLYCNVALVEKCRKGGEYWSLLEN
IADFSVRHNI.
>ase_OF22828-RA gene=OF22828
MAVVVDAFIGRCLNLLDQLVTDEVVMILGVKDELLRLQEKLDFIKDLLVDAERRRIQDKS
VNRWLSKLRDIMYDADDIVDLCRIKGRELLQGKQRNKYPHPPWYALVAASIAFHHALKVC
LLFLSGMRLMIRSVGGDHGHAQTKAELQPLLKSTLAGGRFLLVLDDVWQADVWEDLLEAP
LEHAVDKLPADDGWELLSKSVFGDEADEDKQDLHEIGVKIVEKCDGLPLAIKAIVGILRT
KDRSKREWENVCKSHAWNVKGELPEAVRGALYLSYEDLPSHLKQCFLYCSLFPEDYSFFR
LDLIRWWVARIHNSTRGFSVGRHSRRLLQ.
>ase_OF22833-RA gene=OF22833
MFSLQHVDAPRVSTTQVNAHQTSPLLSSDIVGIEVNLAADRLVDSLIKSESRNLLIFAIV
GLGGIGKTALAQKIYNHQEVEANFDKRLWTCVSQNYSEIELMKQMIRSAGGDHGHAQTKA
ELQPLLSSALAGSRFLLVMDDVWQADVWEDLLQAPLEHGVALGSRVVITTRSEDVARSMR
VVHTHRVNKLTADDGWELLSKSVFGDVADESIQDLHAIGKKIVEKCDGVPVAIKAIAGIL
RTKERVQREWENVYKSQT.
>ase_OF23889-RA gene=OF23889
MAEVAVSLATKKVEGLLSNLVNKAYAAISREVTLLMRVREDIEYIKDELEIMSAFIGSAE
EKQDSNKTARAWVKQVRELAYAVEDCVEEFSVHLSRKSKQNLVTRLAIASIKSKALEVSE
RRLRYGINNAESSTGRSAAFQGIGQYDPRIATTFNEDDYSIKTALFGYLLDRGNIPLRIL
IVSGPADLGKSTIVRKAYDSAEVASGYFSLRAWVDVSEDPYSSMEQLLTEVIRQILPSRP
KYLKEMGKEQLIREVKDKLKDERYVIVFDNVRNVRQWESLQVILPDNQKGSRVIVTTQSA
ELVQTFKNPPDFIFDMAPSLLNQESNNLFSRRVFGGELCPKELKTLIRGFIKLCAGHPLA
IMIVASLLAYEPKTTDCWNNMLNLLESLLKEQDSKGTITRTLSLSFNHLPYDVKRCFLYL
TRFPRQRLIPRKRILRLWIAEDLVAARRDTDAEEVAESFFNELVNLCMILPTVFSANNKV
KSFQLHDVDVMLRLILSKSMEDNFLSLLGNRSNWMPQDVIRRLSIDTDHDAEILTLSRVR
SLSMTGNGCPSLISPTLRLLRVLDLEDCHALHDSHLKTVGKFLHLKYLSLRNTKVSRLPN
SLGDLQNLETLDIRNSSIRRLPSGITKLQRLRVLRCGNNLEMRSENVTVPRGMGRLRNLE
ELEVVNVEKNSDRVAKELEKLSQLRKLAVSCLPQECGSTFCDSLIKIISSLHSLKVHSHA
SLTFLSNLNCPTAPLLRSLRLEGQLNGVLPNLVTSLVSLRKVFLSGSELGNDAVRALGSL
PSLIQLTLENNAYIEERLTVPAQGFCSLKVLSLAHLPLKSLQLDEDAMPRLGLVYLTGIV
YLIEDIRIRLEQHPNNPRLIVGNVS.
>ase_OF24164-RA gene=OF24164
MASEISEKTASTVESDLVGTKIKEDTRKLVQLLTKADTTENVLVVAIAGLGGIGKTTLAQ
LIFNDSTMKEFPLRVWLSVTKNFNENDLLKEVICEAGGDYVGVVSKNQLVNKLVNCVTGK
KFMIVLDNVRDASVWENLLRNPLGRGAVGSRVLVTTRDETVANMMRAVYCHKVDTLSPED
GWSLLCKKQVMGGALCGKSRSEWESVLKSNVWFISGFPEQVNKAIYWSYLQLPPHLKQCF
SWWFLLPKGYVSVMHNVVYLWIAEGFIKDQSELSALMEETGEQYYKELLRRSFLQPHPFF
INTYIMHDLLRSLAEFLTQDESLFIDGQERLSNTDGPKKLRRLSIEGGELHVGDILRSKE
FLRTIILCKNESRHLNGLLEHLRFLRVLELRDSKIEKLPDTVTSLAHLRYLGLGGTQITK
LPENIGDLKNLQDLYLWDCKKLERLPTSVVFLKNLRCLDVYNTRVEGIPAGIGRLTHLSN
LYGYRLHCPKETEGAPTITTSKWSALGDLGPLANLRVLGLLNLEAASSSSEARSARLTEK
SHLIDLSVHCSGDWTDEASEVDIKRMEEIYEVLQPPTCLERLYLYGYHCCSLPGWVTATG
LPTLTMLTLVDCKYCENLSSLGKLTNLAFLEIGEMPSIISIGPEFMGETGGGEDGKGKRP
SASIVPFPKLEDLRFLGMDSWEKWQWDRELCAMPRLQDLVLESCPKLISLPEGLSCQATA
LRLLSIEEARSLESVGNCYSLQELQLYRCDSLERVFGLPALEQLLIGRCPSLNVVENLSS
LKFMKIRDLEMEYLPMWLSESQKSPKPEKLEIICGHHLFLKMSQMDGEEWPKIRRINHVE
IIRKVSEGEDAERVLYTREPFSFTQFKSEQ.
>ase_OF04302-RA gene=OF04302
MDSAISAVTTPIINSIITPLIQEVKYIMNPGVNVTDLNENSRDLRLTKKEVQEQIAASTS
ASDEVVPTEQVKEWMDDVRAMELNISKIVDDYSRRTTCFGGRCTLNCWSSYRISKRAAIA
VMEAKKLISRKQGFNVLTKRCPPAIQRTPALPAATMDSSQWYLSKVFDFLWDDEVGMVGI
WGMGGVGKTTLLRQINNDPSLTSAGFDYVIWLVVSQELDLDRLQKDTAKRLGLAFEEGTS
TLESRARALYLFLETKSFLLLLDDVWDPIELARLGIPRPVLDNSSDSVPKRKVVFTTRSE
TVCDHMMAYQNLLLRCKKIKIECLEPEEAWKLFLHNIGESTRTVINTDKRVRSRAKKVAE
KCGGLPLAIVIIAQAMSANKTWQEWEDAINSLNKIGIQEMWSKGGDPFPLLKISYDRLPN
DTVKDCFLSCALYPEELEIWHFDVINIWRCMNLIDDCSDFRESYNVGYKNLQILKRACLL
EETQGDYINGACIKMHDIIRGMALWIMSDCKKEWVVINQAKRKDKPEEYDAKWKEAKTIS
MIHGRSETLLPQCPDCPNLSSLMLPWNNINVIPDRFFQNMNGLTYLDLSDNRINEIPTAI
QGISQLRYLDLCDNPISSLPIELGNLIQLKYLSVYNSKNLKSIPRGLISRLHKLAHLEIS
NTAFDAWDAEGQASIEELVCSRITSLTFDFRRLETLEQLSKNPLLSLWVLNIIDLEEVTT
LYLQSLLRIGNTGSTLLQLYIWDCSYLEEIFIDSQAEVEFDNLELFQLSGCHALNKITTS
GGSLLRNIRFLHIYSCTRLKNATWIMHLPYLESLEIETCNEMEHVIDDEDDDNSAMERIA
TETENMVTLSNLRSLCLIRLPKLRFFSTRAFQIPSLNYLSIRRCPKFDFDTSFESA.
>ase_OF04304-RA gene=OF04304
MDSAISAVTTPIINSIITPLIQEVKYILNPGANVTDLNENSRDLRLTKEEVQEQIAASTL
ASDEVVPTEQVKEWMDDVRAMELNISKIVDDYSHRTTCFGGRCTLNCWSSYRISKRAVIA
VMEAKKLISRKQGFNVLTKRCPPAIQRTPALPAATIDSSQWYLSKVFDFLWDDEVGMVGI
WGMGGVGKTTLLRQINNDPSLTSAGFDYTTLLRQINNDPSLTSAGFDYVIWLVVSQELDL
DRLQKDTAKRLGLAFEEGTSTLESRARALYLFLETKSFLLLLDDVWDPIELARLGIPRPV
PDNSSDSVPKRKVVFTTRSETVCDHMMAYQNLLLRCKKIKIECLQPEEAWKLFLHNIGES
TRTVINTDKRVRSRAEKVTEKCRGLPLAIVVISRAMSANKTWQEWEDAINSLNKIGIQEM
WSKGGDPFPLLKISYDRLPNDTVKDCFLSCALYPEKLEIWHFDVINIWRCMNLIDDCKET
QGDYINGACIKMHDIIRGMALWIMSDCKKEWVVINQAKRKDEPEEYDANWKEAKTISMIH
GRSETLLPQCPDCPNLSSLILLWNNINVIPDRFFQNMNGLTYLDLSDNRINEIPTAIQGL
SQLRYLDLCDNPISSLPIELGNLIQLKYLSVYNSKNLKSIPRGLISRLHKLAHLEISNTA
FDAWDAEGQASIEELVCSRITSLTFDFRRLETLEQLSKNPLLSLWVLNIIDLEEVTTLYL
QSLLRIGNTGSTLLQLYIWKCSYLEEIFIDSQAEVEFDNLELFQLSGCHALNKITTSGGS
LLRNIRFLHIYSCTRLKNATWIMHLPYLESLEIKTCNEMEHVIDDEDDDNSAMERIATET
ENMETFSNLRRLCLIRLPKLRFFSTRAFQTPSLKYLSIRHCPKFDTSFESA.
>ase_OF04306-RA gene=OF04306
MDSIISTVISAIINSIITPLIQEVKYILNPEANVTDFNETSRDLHLTKEEVQEQIATSTS
ASDEVVPTERVKEWMDDVRAMELDTSKIVDDYSRRTTCFGGRCTLNCWSSYTISKRVAIA
AVEAEKLISRKQGINVLTKRCPPAIQRILTLCPPAIQRILTLSDASMGSSQWYLSTVFNY
LRDEEVGMVGIWGMGGVGKTTLLQQINNHPSLTSARFDYVIWLVVSQELDLDRLQKDTTK
RLGLAFEEGTSTLESRTRAIYLFLKTKSFLLLLDDVWDPIELARLGIPCPVPDSSSDSMP
KRKVVFTTRSETDCEHMMAYQKLQLRCKKIKIECLQPEEAWKLFLHNIGESTRTVIITDK
RVRSRAEKVAEKCSGLPLAIVVIAQAMSANKTWHEWENAINSLNKIGIQEMWSKGADPFP
LLKISYDRLPNDTVKNCFLSCALYPEDARIWEFGLINCWLGMNLIDDCSDLRESYNRGYA
ILQILKRACLLEESQGYYFCGACIKMHDIIHGMALWILSDFKKECVVVNQAKRKDEPEEY
DTKWKERPDCPNLSSLLLQRNYINVIPDRFFQNMNGLTYLDLSRNRINEIPAAIEGLSQL
RYLNLSWNPVSSLPMELGNLFQLKHLTVCNLVNLKSIPCGLISRLHKLAHLDISNTAFDA
WGAEGQASIEELVCSKITSLMFDFRRPETLEQLSKNPLLSLWLLVIRDLVEVTTLYLQSL
LRIGNMGSTLLELYIWECRCLEEIFIDSQAEVEFDNLELFELKNCHALNKITTPGGSLLR
NIRFLNIYWCTRLKNVTWIMHLPSLESLEIETCNEMVHVIEDEDDDNITETENMVTFSNL
ENLCFKALTELRSFSTRAFQTPSLKYLSIRDCPKFDTSFEVKPEVRYTGR.
>ase_OF04307-RA gene=OF04307
MDSIISKIISPIIYSIITPLIQEVKYILNPGANVIDLNETSRDLRLTKEEVQEQIAISTS
ASDEVVPTERVKEWMDDVRAMELDISKIVDDDSRRTTFFGGQCTLNCWSSYKISKRAAIA
AMEAEKLISRKQSFDVLTKRCPPAIRRMLTLSAATTDSSQWYLSNVFNYLRDEEVGMVGI
WGMGGVGKTTLLRQINNHPSLASARFDYVIWLVVSQELDLDRLQKDTAKRLGLAFEEGTS
TLESRAQAIYLFLMTKSFLLLLDDVWDPIELASLGIPCQVPNSNSNPMPKRKVVFTTRSE
TDCEHMMAYQKLQLRCKKIKIKCLQPEEAWKLFLHNIGESTRTIIITDKRVRSRAERVAE
KCGGLPLAIIVIAQAMSANKTWQEWENTINSLNKSSTIGIQEMCSKGADPFPLLKISYDR
LPNDIVKDCFLSCALWPEDVDIWEFDLINCWLGMNLIDDCSDRRESYNRGYAILQILKRA
CLLEESQGYYFCGACIRMHDIIRGMALWIMLDCKKECVVVNQAKRKDELEEYDAKWKEAK
TISLMYGRSQMLLPQCPDCPSLSSLMLQWNYINVIPDRFFQNMNGLTYLDLSRNRINEIP
AAIEGLSQLRYLDLRRNPMSSLPMELGNLFQLKHLSVCNSENLKSIPRGLISRLHKLAHL
GISNIAFDAWDAEGQASIEELVCSRITSLMFDFRRLGTLEQLSKNPLLSLWLLIIRDLVE
VTTLYLQSLLRIGNMGSTLLELYIWECSYLEEIFIDSQPEVEFDNLELFELKNCHALNKI
TTSGGSLLRNIRFLNIYSCTRLKNATWIMHLPSLESLEMETCNEMEHVIDYEDDDNTAME
RISTETENMVTFSNLKNLCFKALPELRSFSTRAFQIPSLNKLSICDCPKFDTSFELKVKS
R.
>ase_OF04309-RA gene=OF04309
MDFISAVISPIINSIITPLIQEVKYILNPEANVTDLNETSRDLRLTKEEVQGQIASSTSA
SDEVAPTERVKEWMDDVRAMELDISKIVDDYSRRTTCFGGQCTLKCWSSYRISKRAAIAA
VEAKKLISRKQGFDVLTKRCPLAIRRMLTLPAATMDSSQWSSTWTGFKRTPRKDLDLAFE
EGTSNLESRARAIYLFLETKSFLLLLDDVWDPIELARLGIPCPVPDNSTDSLPKHKVVFT
TRSETDCDHMMACQKLQLRCKKIKIECLQSEEAWKLFLHNSGESTRTVINTDKRVRSRAE
KVAEKCGGLPLAIVVIAQAMSANMTWQEWEDAINSLNKIGIQEMWSKGADPFPLLKISYD
RLPNDIVKDCFLSCALFPEDLQKWEFGLIDLLAWHESY.
>ase_OF04311-RA gene=OF04311
MDSAISALTNPIINSIITPLIQEVKYILNSEANVTDLNEISRDLRLTKEEVQEQIATSTS
ASDEEVPTKRVKEWMDNIQAMELDITKIVDDYSHQTTCFGGHCTLDCWSSYRISKRAAIA
AMEAKKLISRKQSFDVLTKRCPPAIRRMLTLSAATMDSSQWYLSTVFNYLRDEEVGMVGI
WGMGGVGKTTLLQQINNHPSLTSDQFDYVIWLVVSQELDLDRLQTDTATRLGLTFEESTL
TLESRARAISLFLKTKSFLLLLDDVWDPIELARLGIPCPVPANSSDSVPKRKVVFTTRSE
TDCEHVMACQKLQLRCKKIKIECLQPEEAWNLFLHNIGESTRTVINTNKRVRSRAEKVAE
KCGGLPLAIVIIAQAMSANKTWQEWEVAINSLNKIGIQEMWSKGADPFPLLKISYDRLPN
DIVKDCFLSCALWPEDAEIWVFDLINCWLGMNLIDDCSDFRETYNRGYAILQILKRACLL
EETQGNYSHQ.
>ase_OF04390-RA gene=OF04390
MAETAVSFATSTAGGLVRMLSSAVTEELSLLLGVRGEIQYIKDELHIMSAFLRSAERKQV
SDEAVKAWVTQVRELAYDAQDCIDEFSLHLTPPGGRNNIQSIKSRVEDVSKRRLRYGITS
TSDASTSDLNLARPDPRLSALYVEESVLVGIDEHKQWLVKLLLDKNERPKLSLIAVTGTG
GLGKTTIARRAYESTDVTRHFDCHAWITVSQLYNTGVLLKDMIKQLIDPPPEDLDKMSWM
ELTKKLREYLQDKSYLIVFDDIWGIDAWNGLQPALPRNNDKGSRIIITTRKSDVAETCRN
QIGGDIHEHSALSQEQSFELFCIRVFPDHTCPKELENSSRKIVEKCKGLPLAIISIAGVL
AAKSKKDINEWDNMLNHLSSEMDTNPNLEEMRKILDLSYNDLPYPIKRCYLYLSKYPEDH
VIKRKEVQRLWVAEGLASRRRDMSAEEVAESYFNEIANRFLILPSTFYSGGKVSKFRVHD
VILEMIVSKSMEENFVTPVQEHIMCIPEEVIRYLSVHSGDFPSSLRLSGLRSLTMFRRPS
SANVFSEARFLRVLDLAPDHYIKEDAFNVISQLLHLRYLRFNYDTEGDRSCAPCLGSLCS
ELEVFPKSIGNLQKLETLDITTYVNLRLPAEFLKIRELRFLFARECTLVLPRGIGRLANL
QTLLWAWVEQSRLKGVRKDLRRLTQLRNLELGIGGPIKPEHLEQSLTGLSKSLSSLKLAS
TTPGVLDSVDLLFPGLQRLKLRGGMEKVPRWVLNHHNIVKITLWWTEIPKPRSEEDCSVR
RLGTLPNLIHLKLLYYALRYEHLHFEAGEFQVLRVLVLAPDYSVSFKEGALPRLESLVFR
YSRAEEVREISGIENLKNLKQIEADPNIKSIDLGKLKEAVEKFEKPPKLIIREHFHDDDD
FPF.
>ase_OF04392-RA gene=OF04392
MAGTVVSMATSTAEGIVGKLIEKMSSSVVGELSFLLGVRGEIQFIKDELEVMSAFLRSAE
NVKTNEAAKAWVKQVRELAYDAQDCIDEFSLHLTPPGGRNNNSWLCLWACTHRVRSLGKL
RVRHQIAAEIQSIKSRVEDVSKRGRRYRIPSSSEASTSDLSLARHDPRLSALYVEESVLI
GIDEHRQELVKLLLNKDKHEPSLVAVTGTGGLGKTTIARRVYESLDVTRHFDCRAWINVS
QSYDTEVLLKDMIQQLIRREVLHEMNKKEPPMTPTEKLREHLQNKSYLIVFDDLWGITAW
NSLQRTLPMSNNKGSRIIITTRKSDVAEFCRNQIGGDIHEHSTLSQEQSFQLFCRRLFLD
HTCPKELENSSREIVEKCKGLPLAIISIAGVLAAKPKKDIKEWDDMLKHLSTEMETNPNL
EEMRKVLDLSYNDLPYPVKRCYLYLSKYPEDHLIKCKDVLRLWVVEGFASSRRDMTAEEV
AESYFNEIANRFLILPSMFYSSGKVKMFRVHDVLLEMIVSKSMEENFVTPVQEHIMCIPE
KMIRYVSVQSGYFPSNLRLSRLRSLTTFKCPSSVNVLSEARFLRVLDLDPGHYIKEDDFN
VISQLLHLRYLRFAYTPEGRCCAPCLRKVFPKSIGNLQKLETLDIKTHVNLRLPAEFLKL
RELRFLFARGWILVLPRGIGRLANLQTLSLGWVEQSRLKGALKDLRMLTQLRNLELEIGG
PIKPEHLEQCLRGLSKSLSSLKLYSTLDSDLRVLDSVDLLFHGLQRLKLTGGMEKVPRWV
LNHHNIVKITLNWTFIPKPRSQEDCSVRHLGKLPNLIHLKLLWGALSYDDLHFEAGEFHV
LRVLVLAPHYSVSFKEGALPRLESLVFRYSPGVGEVREISGIENLKNLKQIEADPDITSI
DLGKLKEAVDKLEKPPKLIIREYTRN.
>ase_OF04471-RA gene=OF04471
MLQMESVISAIVSPIINSIVTPLIQQAKYMLSTEAYVTDLKEASKELSLTKEEVQQQIEN
ATSRSDENVPTERVKMWTKDIESIETNISKVIEDYNNRTMCFGGRCTKNCWSSYRISKRA
ANAAEGAKELMKKKQNVDVLTERRAPPIRRQPILTSDVTEDSTNRYLTMVFDYLQDEEVG
MVGIWGMGGVGKTTLLQKINNHPNVASAGFDYVILLVVSQDLDLDRLQKETAKRLGLTFE
DDTSTLDSRAQVLYRYLEIKSFLLLLDNIWDPVELARLGVPCPMYGSSNMGIVPKRKVLF
TTRSETTCERMMACQMLNSGCRKIKIECLQQKEAWKLFLHNVGEDTRTIIDTDKRVCSRA
EKVAEKCGGLPLAIAVIAQAMSANKIWQEWEVAINSMKRIGIHEMWSKETDPFPLLKVSY
DRLPNDNLKNCFLYCAAWRVDRAYSEFDLIKYWLSMNVIDDFGDLIESYNKGYAILQILK
RACLLEEDQGYLVGFVKMHDVIRGMALWIISECKKEWIIIDQAKRKNESDEDEAEWTTRD
AKTIRLIHGRPGMQLPQHPDCPSLSALVLCWNFIDMIPECFFQNMNALTCLDISYTKIGE
IPSAIGGLLHLRYLDLSCTYISSLPMELGNLIQLKCLSVNDSSSLISIPHGLISRLQKLA
QLELYHTTFNAWDTDGQASIEELVCSRITSLSFDVRRLETLDQLSKNPLLSLWRVVVREL
EGATTLLLQSLLRNGNTRCTLVDLFIIGCEYLEEISISSQSEEEFDNLERLFLIRNPALK
KITSSGGSLLRNVRLLFLHSCHRLKNATWIVHLPYLESLAIMGCNDMEHVIDDEEENMMT
FSKLRDLRLNRLPELSSFSTRAFSVPLLTTALILECPKFDASQKAKLMSSWRACETPSSA
AIVSFFLRCC.
>ase_OF04473-RA gene=OF04473
MESAIRAIVSPIIDSIVTPLIQQAKYLLNTEANVNDLEEASKDLSLTKDEVLQQIATATS
TSDEIVPTKRVKTWMEDIESLETTISKIVEDYDDRTTCFGGHCTKNCWSSYRISKRAANA
AEGAKELIKKKQNFDGLTERRAPPIRRLPTLTSDATADSTDRYLNMVFGYLQDEEVGMVG
IWGMGGVGKTTLLRKINNHPFVASAGFDYVIWLDVSQEPDLDRLQKETAKRLGLTFEEGT
TTLDSRAQVLSRYLVDKRFLLLLDNIWDPLELARLGIPCPMSASSSSGIVPKRKVLFTTR
SETTCKRMMACQKFNSGCRKIKIKCLQQEVAWKLFLHNVGEDTRTIINTDKRVCSLAEKV
AEKCGGLPLAIAVIAQAMSANETRQEWEAATNSMERIGIQEMWSKEEEPFPLLKVSYDRL
PNDNVKNCFLSCALVHQFLDNAYLEFDLINFWLSMNVIDEFGDFIESYKKGFDILQILKR
ACLLEEHEVFACVKMHDVIRGMALWIISECKKEWIIIDQAKRKNESDEDEAEWTTRDAKT
ILLIHGRPGMQLPQHPDCPSLSALMLRENNIDMIPERFFQNMNALTCLDISHNKIGEIPS
AIGGLLHLRYLDLSGTSISSLPMELGNLIQLKRLSLNYSIYLISIPHGLISRLQKLAHLE
LLDTAFEAWDTEGQASIQELVRSGITSLSFDVTRLETLEQLSKNRHLSLWRVVISELEGV
TTLPLRSLLQNGNMRRALLHLSILRCDHLEEMSVSSQSEEEFDNLERLYLLGNPALKKIT
SSGGSVLLRNVRELFFSSCDRLKNATWIVHLPYLESLEITACNDMEHVIADEEDDNAATE
RSDIEAENRVTFSKLRVLSLFGLPELRSFSTRAFSVPLLTRLAINRCPQLDVELMIQAKP
ETVQKVCEIVRKQLALPDDSKVSGESKFSSLGADSLDTVEIVMGLEEAFGISVEEDSAQS
ITTVQHAADLIEDLVAAKSA.
>ase_OF05315-RA gene=OF05315
MIRMVEEHLENDKLADEELVDTSSPERFLKRSGGWAVGMESVQKELKNYLEDDSTSIIGV
YGMAGVGKTLLLENFNNEHLKNTEHHVIWVEIGDNCDHPTIEEIQVIVMERLGIHWHEIT
DKQQRRRIIYDCVSNKSFVLFLDDLWKPLNLHEVGIPTPEPGSKSKIIFATRIEAVYTRM
GATKILVQCLDGMESMNLFMKIVSCLDLRMISRINSLMKICCGLPVAIKTLALAMANNCM
QSVVMNKKALLKIAPEQIEGFESEFLSRMKRTYDN.
>ase_OF05316-RA gene=OF05316
MGDYLPNWKAHYSLSKTAEMMIKRVEEHLENDKLSEEEFVETSAPDRFLKRPGGLAVGMK
SAKEHLENYFEDDNTNIIGVYGMAGVGKTLLLENFNNEHLQQREHHVIWVKVGDHPDHPT
IEEIQVIVMERLGIRWQEIDDREQWKRTIYYCLKDKPFVLLLDDMWKHLNLHDVGMPIPE
PPSKSKIILSTQVEAVCTSMGAEKVLVECLNDDESLHLFSMISGCEVGPRRPYHLKLLLK
KCGGLPVAIKHIALSVANKCTQLVLTDAVTKLATPIGLRLLTNTEFISRMKRSYDNLPTE
QLKKCFLFCSLLPESVAYARESLVNLLLGEEIIEENQYDYGHEAYNSGYNLIEDLKIAFL
LKTNSDSDMICMHPMARVLAMWISISERKWLINANRKLHRFKWREGDERISFAYNGISEL
REIPNCPLLLTLLLRRNGLRKICDGFFGFMPKLRVLDLSNNPIEELPEGIGNLVNLRYLE
LRGTAIGSLPMKMKDLVKLRFLILKFTCFLNVVPKDLIANLTNLRVLEMDYSFGDWKVGP
STEDGANIDEIDQLLHLKTLGITIEREDALEKLKMSPKLAISTRNLTLRTFPGLTAISLA
SLLKEVQHLRVLCIKGCRDLESVVIKSRRSDSKWTRLAEIQELYLLSLPKVVITWKNASI
ASIRKLVLDGCSKMEQLIHIDDDDDDDKEIDIFPNLERLELKEMRGLKSLKCGKRLLTLP
RLTTLKVMECSNLTDITIFTRQRVTVTCFTSWWELLEWEDELIKSNFIPLLKTNPTFHES
ESDAEWNWDSSTSVYSERIR.
>ase_OF19905-RA gene=OF19905
MAMVLDAFAETIVSKMAEVVEEKVVTILGVKDELKKLQRRMESIKHVLHDAERKRIQLES
VAGWVRKLKDVMYDADDIIDRCRHDGGELLDGSESSTVCCSFPRLFSCFTSIPLRHEIGD
LIKKLNERLDEISKDMSILKLVKSEPDTQIKIVDTRQTSSVINMSDIVGRGIEYATNDLV
ERIVKKDERKLQVFAITGMGGIGKTTLAKNIFNHPRVKSEFSTKIWVCISQNFSETSLLK
VIIRQAGGDHGDKQEISELIPQLESVVSGKTFILVLDDVWRADVWVGLLRDPLQSGAVGS
RVLVTTRDTNVARQMGAVHIHPVGQLLPEYGWELLCKSLDVTGEEEEMQSLRHVGAQIVG
KCDGLPLAIKSIVGVLRTKGRDPREWEKVLGRETWSMAELPEDLRGALYLSYEDLPSNLK
QCFLYCSLFPEDYQFDRAELVRNWAAEGFAETQKDSFLEPADECFEELIRRNLIYKETSM
TGGEYYKMHDLLRSLAQFLSKDESFCGEAQELTRVSTTTKLRRLTLTNREGLPHIPQPLL
SQRSLRTMLFLKDLYRPDYSVGNDVFVRFRFLRVLSLRESGIENIPDAVGNLIHLRLLDL
NYTKISSLPDLPKGITQLSNLRIINVYRTPLSFVPSGMGRLEGLNHFNGFVVGGEQGCSL
EDLNSLLQLRVLEIYNLKEAVVAQKGRHVLDNKRHLKELGLDCTKPGEGPPAEYSEGEIH
RIQDVFEELAPPPCLETLEIYDYFGHQFPSNWMMSPSLGSLLPHLTSLDLSGCRNVVQLP
PLGLLPELRHLYILDAEAVVSFGSEGYGSGSTPALFPKLESFRLDDMPNLQEWSFCREEE
ITVFPNLQELTVALCPRLKSLPGGLKGSPLKKLRIEYSGLRAIDNLPHLREELRIDSCQS
LERISHLPALREKFRISDCESLERVSHLPALRELEIWGECPLLKHVEKLDSLERLTLDYW
RMDFLPEGLLRLLQERRQLHQDDDDFTLVLRSDSDVLFGKFLMGGEYWPIIQNIPRVEAK
VYGEDLHLSYTKEPYHYVANLPLMGADSTENGDALTESQSDSTENGV.
>ase_OF19907-RA gene=OF19907
MAMVLDAFAETIVKKMAEVVEEKVVTVLGVKDELKKLQRKMERIKRVLHDAERKRIQSEL
VAGWVRELKDVMYDADDIIDLCRHTGGELLDGQPSASSESSMVCYSFPRLFSCFTGICLR
YEIGDMIKKLSKRLDEISKDTSSLNLVKSEPDNRVTIVDRRQTSPVIDLSDIVGRGIEHA
TNDLVETIVKKDERKLQVFAITGMGGIGKTTLAKCIFNHPRVKSEFSKTIWVCISQTFSE
TSLLKEIIRGAGGDPRDLQTKAELEPALKNVVSGKSFILVLDDVWQADVWDGLLRNPLQS
GAVGSQVLVTTRDTNVARQMGAVYIHPVEQLPLQSGLELLCKSLCVTGEEEMQRLKGVGA
QIVGKCDGLPLAIKSIVGVLRTKGRDPREWEKVLGRETWSMAELPEDLRGALYLSYEDLP
SNLKQCFLYCSLFPEDYEFARAELVRYWAAEGFADTQKDSFLEPAGECFEELIRRNLIYK
ETSMTGPEYYKMHDILRSLAQFMSKDESFCGEAQELTRVSTPTKLRRLTLTNREGLRHIP
QPLLSQRSLRTMLFLKDLYGVGNDVFVRFPFLRVLSLWGSGIENIPDAVGNLIHLRLLDL
GRTRISSLPESIRNLTNLQVLGLSSCRLLHSLPKGITQLCNLRIIEVEGTPLSFVPSGMG
RLERLNHFKGFVVGGEQGCSLEDLNSLLQLRVLSIHNLKEAVVSQKGRHVLDNKRHLKEL
VLRCSKPMEGPRAEYSEGEIHRIQDVFEELAPPPCLETLEIYGYFGHQFPSNWMMPPSLG
SLLPHLTSLILSGCRNIVQLPPLCLLPELRDLRIEEAEAVVYFGSEGYGSGSTPALFPKL
ESFWLGDMPNLQEWSFCREEEITVFPNLLELTVEDCPRLKSLPGGLKGSPLKKLRIDYSG
LRAIDNLPHLREELRIDRCQSLERISHLPALREKLEIDSCESLERISHLPALREKLEIDS
CESLERISHLPALGEAILRKLADGFSPGGTAEAAARATTAASG.
>ase_OF10609-RA gene=OF10609
MGFFSSIRVGHIVAELDHQVEILKQKRQDVEGTIERDEPAGKVATNEVKGWLQNVEDLEK
EAATISNKYKERNCRVLGNCTFNCWLSHSISAEAVRVKTKVEAELQRIEHIQRSTFSEIR
SKVDIALNFLRNDNEAALGIWGMGGVGKTTILQHIKNALAVVHDPSPSFDRVVFVTASRG
CTVEKIQKEVAKELKLAKDGDHQTNIFNFLKNRSFVILLDDLWERLDLEQVGVPPLGVFG
EHKRKLILATRDRQVCFDMDALDTVRVDCLTPDNACRLFREKVGEEVIKSHPLISDLADK
IADECGGLPMALIAIARAMVGKSRLDLWEKALNDLRASKMSTISGKIDDPLSLLKVFSYD
YLENPVWQECLLLCALWPKDFEIHEDAIIECWMGHGLLGDFNNMKEAYDNGYEIINRLHK
ASLLEYSEDEYLRGVVRLHVLIWDMALWIARDSCGENGKKWVVLSGVNLSEALEDKMLWR
EAHKISLMKCGGSKRLPPDISAPNLVTLVLRGNLNLESEGIGSIQNFHNLTYLDLSSNDL
QGFPIKICRLYKLEYLNLSYNDHIRSLPGELKDLKRLKYLLLRDTTISEAPSELFSSMDS
LEVLDLSSLSSLYEVSHSSIINDSLDGLKGRLKGLGINACSQLDLDKLNELSMPITRLKR
WIRKSETGPSLDLLPRPKHPRDPTWSNMKYLLVKGEDRGTIEELVFHEDYGCFPDDLAVM
DHKYLKEIVWKGVKDRDAASLNKLTSVTIYSCRKIKHLSWLLNLPLLTVLDVGGCIGMEH
VIWEEEASEIEYEHHAPSQPPSAIFPALRTLQLQYLLELKSICNRAISLPCLENLLVLDC
PSLKKLPFDTPASCSKLKKVEAGRKWWEDTLELDGYMRARLQSRFVEDASER.
>ase_OF10706-RA gene=OF10706
MADVAVDLAKPVLERVRDGIIDHVSYSLFVGDKVGALESQIEVKTKVVDELNSLTNIQIT
KYPPPPVGQLVSTGSTLGAETGSEIKSKVEEVLHFLRNSAEGMLGIWGMGGVGKTTVLKH
VNNALAKDSSLGLHRVILVTASRECTVEKLQSLIVKALRLPEDGDHKDSIFNFLRNKNFV
ILLDDLWERLDLDQVGVPHPGVSGEFKQKLILTTRSHQVCVDMNVRQTIKVDCLCSEKAR
RLFREKVGEEVINSHPLISSKLADEVADECVGLPIALITIARSMADKNRVSDWMNAIKDL
RESKISTISAVSRDLGGIKAKSNHNLCGAGNFIYMPHVSKDSAFKVHYL.
>ase_OF11945-RA gene=OF11945
MMACIMSLITPVIERLRDHVLDRVLQTIRVGDNLGELNSLVENLRLKWQDVEDAIKLEEP
VGKVATKEAQGWLENAIKLEREASVISNKYKDRNCMILSSYSFNCYLSHSISISTLELKA
RVETELQRIHTIQLTTFLPPPPVQLLPTAILGQETGYEIRSKLNMALDFLRSSDGGVLGM
WGMGGVGKTTVLRHINNALANDLSLRFDRVIFVTASRDCNIEKIQEDIAKELKVPNDSGS
IFNFLKNKSFVILLDDLWERLDLERVGIPPLGVLNGELRCKMILTTRIHQVCLDMDARHC
TVRVDCLSQDNARRLFREKFGEGVLINSHPLIQDLADKISDECDGLPMALITVARAMAGK
TSFNLWNKALKDLRASKISTILGKEDPLPLLKISYDYLEDPSLQECLLLCALWPEDYEIG
VTDIMRCWMGHDLLGEFNNIEEAFDNALEIINRLHKASLLEYLKDAISTGSVRLHDLIRD
MVLWIARDCGANEKKWMVVSRMDLDEAPQDKKLWMEAYKISLMSNQVEKLPSNVSAPNLI
TLMLQGNSLDCDSLQIIQNFHQLKYLDLSYNYLNSFPMEICRLSMLEYLNLSGNSIYSLP
EELKDLKRLKYFLLEHNKISQVPSELFSSMDSLEVLDLSTHQHDASQSSIINNLDGLKGR
LKALGINACSQLDLDNLSELSVPITNLIRYIEEGERGTSFDLLPHSNHYCDPTWSNMQLF
NVVVLESLHCLKTILWKGVKHKDAASLNRLTHVHIFRCSKLKHLNWIVNLPLLEYLFIGS
SNVMEHMIWEEESETESDAPSPYNFPTLSTLWLSYLPQMKSICNRAINLPSLSYFHVFKC
ESLKKLPFDTPASCTNLKEVSVEKEWWNTLELDDDIRTYLQPRTYY.
>ase_OF12113-RA gene=OF12113
MQLKTVLHPFHEYTNRGSKILFTTRMEGVVSMVGAKKVIHLDDLDIKHCKAILEYYAFIS
SEEPSVDADFEEIFNEIVSKVKGSPLAAKAMGSHLSSNVSVDAWRMRLESEVVEELATLL
MWSFNLLPGHLKRCFAFCSLFPKGYTSYRRIASILELVNLRSLILIIPSESLMNYILKIS
KELFTKLEKLRVLDLGDFFPLNELNSAIGMLKHLRYLRVPGLIKLPKAFDKLYQLEYLIL
PSARITVEDIAKSFSNLIKLRCLLAAAKVYPKVPDIGKLTSLQAVRLYKVESNEQHAISQ
LRDLQQLRHSLKIKGLENVVDTAEAILEIIVMEECPGAEHFLFVLCNIDDDMHIQKLTIS
NCSPVHDMTLDKCLQKFHNLSELTLKELCSVRAINLSSNLTSLKKLLISNCQNLLSLGIA
QSLPMEVIHIANCPNLNNISTDADDDNAFLPSFLESPDHSLNNELVING.
